# Supplementary material for: Lung Adenocarcinoma Transcriptomic Analysis Predicts Adenylate Kinase Signatures Contributing to Tumor Progression and Negative Patient Prognosis
Source: Metabolites. 2021 Dec 9;11(12):859. doi: 10.3390/metabo11120859 (PMC8705281; doi:10.3390/metabo11120859)
Supplement: Supplementary file 1 [file metabolites-11-00859-s001.zip › Supplementary Table 1.xlsx]

## Sheet: LUAD S1_FDR<0.05_above10counts
GeneID	description	entrez	logFC	logCPM	F	PValue	FDR
ENSG00000165312	OTU deubiquitinase 1	220213	-2.10587	4.28954	870.948	2.9585e-90	1.54223e-85
ENSG00000135604	syntaxin 11	8676	-3.05236	3.43563	718.441	3.14992e-81	8.2101e-77
ENSG00000151718	WW and C2 domain containing 2	80014	-2.45626	5.2284	697.267	7.21148e-80	1.25309e-75
ENSG00000170989	sphingosine-1-phosphate receptor 1	1901	-2.8293	5.10073	649.06	1.16202e-76	1.51437e-72
ENSG00000182010	rhotekin 2	219790	-4.06815	5.57434	647.797	3.91849e-76	4.08534e-72
ENSG00000120156	TEK receptor tyrosine kinase	7010	-3.27017	4.29163	641.764	4.71925e-76	4.10017e-72
ENSG00000116016	endothelial PAS domain protein 1	2034	-2.74678	9.02067	638.616	6.10052e-76	4.54306e-72
ENSG00000261371	platelet and endothelial cell adhesion molecule 1	5175	-2.30292	7.76366	631.777	1.79943e-75	1.17253e-71
ENSG00000139567	activin A receptor like type 1	94	-2.58578	5.38773	623.927	6.35247e-75	3.67942e-71
ENSG00000070778	protein tyrosine phosphatase non-receptor type 21	11099	-2.50173	4.51713	623.219	7.1219e-75	3.71258e-71
ENSG00000235387	small regulatory polypeptide of amino acid response	158376	-2.73066	0.25359	616.926	1.9745e-74	9.35714e-71
ENSG00000102760	regulator of cell cycle	28984	-2.82358	6.07629	616.947	2.15739e-74	9.37188e-71
ENSG00000133121	StAR related lipid transfer domain containing 13	90627	-2.10921	3.81684	611.375	4.88277e-74	1.95795e-70
ENSG00000198873	G protein-coupled receptor kinase 5	2869	-2.60501	4.71751	609.612	6.51692e-74	2.42657e-70
ENSG00000136160	endothelin receptor type B	1910	-3.56522	5.01018	607.119	2.00887e-73	6.98135e-70
ENSG00000213853	epithelial membrane protein 2	2013	-2.72402	8.42621	599.086	3.969e-73	1.29312e-69
ENSG00000114790	Rho guanine nucleotide exchange factor 26	26084	-2.74594	4.40634	597.068	5.16771e-73	1.58463e-69
ENSG00000154721	junctional adhesion molecule 2	58494	-2.50877	3.81817	581.493	7.04201e-72	2.0394e-68
ENSG00000168309	family with sequence similarity 107 member A	11170	-4.52609	5.36884	586.598	9.40668e-72	2.58085e-68
ENSG00000169744	LIM domain binding 2	9079	-2.57203	4.42598	578.848	1.10229e-71	2.87306e-68
ENSG00000105974	caveolin 1	857	-3.68486	7.99784	560.501	6.14959e-70	1.52653e-66
ENSG00000238018	NA	NA	-3.19563	1.28765	551.933	1.14073e-69	2.70295e-66
ENSG00000107742	SPARC (osteonectin), cwcv and kazal like domains proteoglycan 2	9806	-3.1881	7.02925	549.86	2.9181e-69	6.6138e-66
ENSG00000171132	protein kinase C epsilon	5581	-1.91925	4.13239	537.556	1.44484e-68	3.13826e-65
ENSG00000064989	calcitonin receptor like receptor	10203	-2.79042	5.49572	537.731	1.70556e-68	3.55636e-65
ENSG00000154133	roundabout guidance receptor 4	54538	-2.858	4.93037	524.172	2.06242e-67	4.13506e-64
ENSG00000101280	angiopoietin 4	51378	-4.32228	0.351905	520.254	3.25354e-67	6.28162e-64
ENSG00000179776	cadherin 5	1003	-2.58816	5.8658	513.674	1.15478e-66	2.14992e-63
ENSG00000111961	SAM and SH3 domain containing 1	23328	-1.94339	5.01696	512.857	1.25724e-66	2.25995e-63
ENSG00000010319	semaphorin 3G	56920	-3.15009	3.89917	506.004	6.00051e-66	1.04267e-62
ENSG00000072163	LIM zinc finger domain containing 2	55679	-2.73548	4.59176	504.503	6.4755e-66	1.08891e-62
ENSG00000131477	receptor activity modifying protein 2	10266	-2.81884	4.30609	503.618	7.73864e-66	1.26065e-62
ENSG00000224215	uncharacterized LOC105376453	105376453	-5.10569	-0.729728	502.76	8.12804e-66	1.28396e-62
ENSG00000122679	receptor activity modifying protein 3	10268	-3.11594	4.55315	502.116	1.38772e-65	2.12766e-62
ENSG00000162367	TAL bHLH transcription factor 1, erythroid differentiation factor	6886	-2.75333	1.90815	497.184	2.29745e-65	3.42181e-62
ENSG00000130052	StAR related lipid transfer domain containing 8	9754	-2.29265	3.61527	496.987	2.38349e-65	3.45136e-62
ENSG00000171115	GTPase, IMAP family member 8	155038	-2.41528	4.36153	493.952	4.21221e-65	5.93456e-62
ENSG00000154783	FYVE, RhoGEF and PH domain containing 5	152273	-2.24017	4.58972	492.85	5.18327e-65	7.1105e-62
ENSG00000168497	caveolae associated protein 2	8436	-3.30174	6.22253	494.393	7.60407e-65	1.01639e-61
ENSG00000150048	C-type lectin domain family 1 member A	51267	-2.31077	1.75344	483.716	2.92181e-64	3.80777e-61
ENSG00000132622	heat shock protein family A (Hsp70) member 12B	116835	-2.74636	3.08001	481.865	4.15882e-64	5.28769e-61
ENSG00000166265	cysteine and tyrosine rich 1	116159	-2.26569	3.82073	478.495	7.92338e-64	9.83424e-61
ENSG00000138821	solute carrier family 39 member 8	64116	-2.52727	7.24116	464.089	1.49031e-62	1.8067e-59
ENSG00000173706	heart development protein with EGF like domains 1	57493	-2.26825	6.33023	461.315	2.21675e-62	2.62629e-59
ENSG00000105227	periaxin	57716	-3.30564	4.56585	461.619	3.70479e-62	4.29171e-59
ENSG00000120279	MYC target 1	80177	-2.27389	3.18946	454.855	7.91077e-62	8.96479e-59
ENSG00000133800	lymphatic vessel endothelial hyaluronan receptor 1	10894	-3.34086	3.66481	456.884	8.28776e-62	9.19219e-59
ENSG00000197465	glycophorin E (MNS blood group)	2996	-3.25277	-0.310445	453.45	1.04478e-61	1.13466e-58
ENSG00000249751	endothelial cell surface expressed chemotaxis and apoptosis regulator	641700	-2.34632	1.7901	452.179	1.34436e-61	1.4302e-58
ENSG00000169252	adrenoceptor beta 2	154	-2.98925	3.19462	447.872	3.40087e-61	3.54567e-58
ENSG00000157554	ETS transcription factor ERG	2078	-2.13878	4.15391	442.776	8.79526e-61	8.98996e-58
ENSG00000127329	protein tyrosine phosphatase receptor type B	5787	-2.60633	5.74272	441.558	1.40845e-60	1.41194e-57
ENSG00000215595	chromosome 20 open reading frame 202	400831	-2.67272	-1.15396	438.818	1.95331e-60	1.92121e-57
ENSG00000103241	forkhead box F1	2294	-2.69791	3.54705	438.106	2.26387e-60	2.18543e-57
ENSG00000263155	myocardial zonula adherens protein	100820829	-3.27244	1.94765	434.594	4.59855e-60	4.35851e-57
ENSG00000120913	PDZ and LIM domain 2	64236	-1.94164	4.54118	433.747	5.46301e-60	5.08538e-57
ENSG00000047648	Rho GTPase activating protein 6	395	-2.35667	2.37456	432.331	7.2892e-60	6.66629e-57
ENSG00000110756	HPS5 biogenesis of lysosomal organelles complex 2 subunit 2	11234	-1.20953	4.59376	431.216	9.15177e-60	8.22539e-57
ENSG00000094963	flavin containing dimethylaniline monoxygenase 2	2327	-3.17229	5.8644	432.777	1.22092e-59	1.07873e-56
ENSG00000150625	glycoprotein M6A	2823	-4.65285	3.28697	432.578	1.57418e-59	1.36767e-56
ENSG00000105538	Ras interacting protein 1	54922	-2.38929	3.59645	425.588	2.90206e-59	2.48002e-56
ENSG00000164035	endomucin	51705	-2.74381	4.164	423.544	5.3166e-59	4.47014e-56
ENSG00000125810	CD93 molecule	22918	-2.27083	6.63046	420.787	7.83294e-59	6.48132e-56
ENSG00000095370	SH2 domain containing 3C	10044	-2.24128	4.37076	420.675	8.0059e-59	6.52093e-56
ENSG00000164736	SRY-box transcription factor 17	64321	-2.80666	1.67448	419.429	1.03665e-58	8.31373e-56
ENSG00000137507	leucine rich repeat containing 32	2615	-2.43795	5.28591	418.341	1.43871e-58	1.13634e-55
ENSG00000134256	CD101 molecule	9398	-2.70098	2.55176	416.962	1.73172e-58	1.34735e-55
ENSG00000228401	NA	NA	-3.45674	-0.594678	416.069	2.08603e-58	1.59916e-55
ENSG00000115306	spectrin beta, non-erythrocytic 1	6711	-1.80829	8.55584	413.981	3.22648e-58	2.43758e-55
ENSG00000227051	chromosome 14 open reading frame 132	56967	-2.60789	4.40007	414.38	3.39675e-58	2.52956e-55
ENSG00000137834	SMAD family member 6	4091	-2.48426	4.06355	410.765	6.33341e-58	4.65006e-55
ENSG00000177469	caveolae associated protein 1	284119	-2.17276	7.62328	407.738	1.1981e-57	8.67438e-55
ENSG00000104967	NOVA alternative splicing regulator 2	4858	-2.43475	2.27454	406.671	1.50085e-57	1.07175e-54
ENSG00000144843	ADP-ribosylarginine hydrolase	141	-1.6449	3.80115	406.48	1.56289e-57	1.10097e-54
ENSG00000148677	ankyrin repeat domain 1	27063	-5.12053	3.67637	409.262	2.1001e-57	1.45968e-54
ENSG00000163815	C-type lectin domain family 3 member B	7123	-3.61064	4.38409	408.099	2.1645e-57	1.48464e-54
ENSG00000189129	placenta associated 9	219348	-2.62474	2.51158	404.427	2.4139e-57	1.63421e-54
ENSG00000121691	catalase	847	-1.8684	6.61654	397.284	1.10674e-56	7.39656e-54
ENSG00000251230	NA	NA	-3.66288	-0.0385238	395.471	1.63282e-56	1.06826e-53
ENSG00000186994	KN motif and ankyrin repeat domains 3	256949	-2.7349	2.78077	395.452	1.63941e-56	1.06826e-53
ENSG00000092295	transglutaminase 1	7051	-2.64801	1.40972	393.467	2.51319e-56	1.61741e-53
ENSG00000165757	junctional cadherin 5 associated	57608	-2.26914	5.56608	393.44	2.59333e-56	1.64863e-53
ENSG00000168952	syntaxin binding protein 6	29091	-3.47838	3.27471	394.868	2.95375e-56	1.85513e-53
ENSG00000198844	Rho guanine nucleotide exchange factor 15	22899	-2.3845	3.67681	387.973	8.24708e-56	5.118e-53
ENSG00000137441	fibroblast growth factor binding protein 2	83888	-3.66451	0.260365	387.736	8.68358e-56	5.32549e-53
ENSG00000145147	slit guidance ligand 2	9353	-2.5181	4.88892	388.058	9.92646e-56	6.01694e-53
ENSG00000142748	ficolin 3	8547	-4.31071	5.21128	389.374	1.39441e-55	8.35506e-53
ENSG00000172159	FERM domain containing 3	257019	-2.50381	2.18143	384.239	1.8598e-55	1.09418e-52
ENSG00000031081	Rho GTPase activating protein 31	57514	-2.14421	5.41391	384.219	1.86809e-55	1.09418e-52
ENSG00000180440	serine rich and transmembrane domain containing 1	400120	-5.48084	1.45487	387.033	1.90098e-55	1.10107e-52
ENSG00000171509	relaxin family peptide receptor 1	59350	-3.08706	1.04783	383.33	2.26876e-55	1.29965e-52
ENSG00000022267	four and a half LIM domains 1	2273	-3.25141	6.0844	385.735	2.5037e-55	1.41865e-52
ENSG00000092421	semaphorin 6A	57556	-2.67627	3.47454	381.927	3.37726e-55	1.89304e-52
ENSG00000144655	cysteine and serine rich nuclear protein 1	64651	-2.42116	5.90051	381.534	4.04481e-55	2.2431e-52
ENSG00000176435	C-type lectin domain containing 14A	161198	-2.25639	4.81268	379.915	4.80245e-55	2.63523e-52
ENSG00000171056	SRY-box transcription factor 7	83595	-2.95432	2.79311	377.782	8.12477e-55	4.41184e-52
ENSG00000232328	NA	NA	-4.62792	-3.59853	376.644	9.86187e-55	5.29989e-52
ENSG00000204305	advanced glycosylation end-product specific receptor	177	-4.86515	8.4958	379.816	1.16407e-54	6.192e-52
ENSG00000069702	transforming growth factor beta receptor 3	7049	-2.64686	4.38884	376.812	1.19405e-54	6.28733e-52
ENSG00000173269	multimerin 2	79812	-2.12233	4.63693	375.587	1.24573e-54	6.49387e-52
ENSG00000114812	vasoactive intestinal peptide receptor 1	7433	-3.10459	4.86052	377.667	1.34373e-54	6.93536e-52
ENSG00000126785	ras homolog family member J	57381	-1.85845	3.42914	373.696	1.89389e-54	9.67905e-52
ENSG00000163788	SNF related kinase	54861	-1.22468	4.92665	371.146	3.33805e-54	1.68941e-51
ENSG00000173517	pseudopodium enriched atypical kinase 1	79834	-1.66203	5.42376	370.723	3.66769e-54	1.83839e-51
ENSG00000105339	DENN domain containing 3	22898	-1.72635	5.46461	370.301	4.02987e-54	2.0007e-51
ENSG00000112782	chloride intracellular channel 5	53405	-3.57205	6.24015	372.007	5.55394e-54	2.73133e-51
ENSG00000079308	tensin 1	7145	-2.10914	8.12915	367.962	6.79455e-54	3.31022e-51
ENSG00000123119	N-terminal EF-hand calcium binding protein 1	64168	-3.17047	2.33062	367.526	8.06598e-54	3.89326e-51
ENSG00000149557	fasciculation and elongation protein zeta 1	9638	-2.16572	2.96198	366.751	8.91137e-54	4.26184e-51
ENSG00000161835	trafficking regulator and scaffold protein tamalin	160622	-2.29011	3.40324	366.183	1.01213e-53	4.79649e-51
ENSG00000101331	CCM2 like scaffold protein	140706	-2.44647	1.86394	364.283	1.55121e-53	7.28497e-51
ENSG00000133561	GTPase, IMAP family member 6	474344	-2.05118	4.64036	364.031	1.64163e-53	7.64074e-51
ENSG00000071282	LIM and cysteine rich domains 1	29995	-1.76817	4.99351	363.253	1.95625e-53	9.02453e-51
ENSG00000197381	adenosine deaminase RNA specific B1	104	-1.76503	4.44037	361.013	3.24399e-53	1.48338e-50
ENSG00000122707	reversion inducing cysteine rich protein with kazal motifs	8434	-1.63711	3.26473	360.913	3.31777e-53	1.50393e-50
ENSG00000135363	LIM domain only 2	4005	-1.87242	3.57285	360.775	3.42329e-53	1.53838e-50
ENSG00000112902	semaphorin 5A	9037	-2.70411	4.85191	361.474	4.13812e-53	1.84373e-50
ENSG00000108576	solute carrier family 6 member 4	6532	-6.02508	4.88634	363.468	4.43378e-53	1.95872e-50
ENSG00000101162	tubulin beta 1 class VI	81027	-2.73275	-0.444286	359.259	4.82586e-53	2.11401e-50
ENSG00000110786	protein tyrosine phosphatase non-receptor type 5	84867	-3.68621	-1.0413	358.049	6.35017e-53	2.75857e-50
ENSG00000249741	NA	NA	-2.74261	-1.58642	357.916	6.54455e-53	2.81951e-50
ENSG00000248551	NA	NA	-4.62545	-2.8835	357.861	6.6279e-53	2.83201e-50
ENSG00000164849	G protein-coupled receptor 146	115330	-2.26135	0.729433	356.777	8.4806e-53	3.59419e-50
ENSG00000246430	long intergenic non-protein coding RNA 968	100507632	-3.37671	0.617302	356.183	9.70838e-53	4.08135e-50
ENSG00000170323	fatty acid binding protein 4	2167	-4.8125	4.58838	359.465	1.01495e-52	4.23267e-50
ENSG00000167588	glycerol-3-phosphate dehydrogenase 1	2819	-3.87703	3.69121	357.855	1.25873e-52	5.20765e-50
ENSG00000234281	NA	NA	-3.50461	0.319775	354.396	1.4597e-52	5.99153e-50
ENSG00000197256	KN motif and ankyrin repeat domains 2	25959	-1.61948	6.28994	352.785	2.10983e-52	8.59245e-50
ENSG00000114854	troponin C1, slow skeletal and cardiac type	7134	-3.5043	3.8226	353.902	2.84313e-52	1.14891e-49
ENSG00000073712	fermitin family member 2	10979	-1.52111	5.28729	351.275	2.98281e-52	1.19609e-49
ENSG00000250899	NA	NA	-2.30042	1.39689	350.291	3.73908e-52	1.48239e-49
ENSG00000034971	myocilin	4653	-4.60535	-0.0909499	351.197	3.75369e-52	1.48239e-49
ENSG00000268388	FOXF1 adjacent non-coding developmental regulatory RNA	400550	-3.72419	3.44733	352.592	3.91459e-52	1.53431e-49
ENSG00000131471	amine oxidase copper containing 3	8639	-2.5872	6.14981	351.282	4.17522e-52	1.62425e-49
ENSG00000150457	large tumor suppressor kinase 2	26524	-1.34136	4.40869	348.27	5.95541e-52	2.29962e-49
ENSG00000198358	uncharacterized LOC101928372	101928372	-4.45	-1.51652	346.883	8.21242e-52	3.14783e-49
ENSG00000131634	transmembrane protein 204	79652	-1.94029	4.09678	346.299	9.38961e-52	3.57278e-49
ENSG00000091106	NLR family CARD domain containing 4	58484	-2.08777	2.24635	346.258	9.47778e-52	3.5802e-49
ENSG00000182255	potassium voltage-gated channel subfamily A member 4	3739	-4.35423	-0.604346	346.277	1.01247e-51	3.79706e-49
ENSG00000011201	anosmin 1	3730	-2.7164	5.61879	345.965	1.50589e-51	5.60719e-49
ENSG00000135063	family with sequence similarity 189 member A2	9413	-2.74532	4.23262	344.88	1.76467e-51	6.52414e-49
ENSG00000136114	thrombospondin type 1 domain containing 1	55901	-2.14225	2.34382	343.53	1.78426e-51	6.55011e-49
ENSG00000066056	tyrosine kinase with immunoglobulin like and EGF like domains 1	7075	-2.03871	4.71697	343.265	1.89728e-51	6.91631e-49
ENSG00000241644	indolethylamine N-methyltransferase	11185	-3.37912	5.79586	345.28	2.21061e-51	8.00257e-49
ENSG00000183722	LHFPL tetraspan subfamily member 6	10186	-1.74347	4.7144	342.037	2.52489e-51	9.07726e-49
ENSG00000233746	long intergenic non-protein coding RNA 656	200261	-3.66182	-2.61105	341.319	2.98465e-51	1.06566e-48
ENSG00000183010	pyrroline-5-carboxylate reductase 1	5831	3.64344	5.96992	342.413	3.0352e-51	1.07634e-48
ENSG00000108370	regulator of G protein signaling 9	8787	-2.37702	0.904884	340.185	3.8892e-51	1.36987e-48
ENSG00000139304	protein tyrosine phosphatase receptor type Q	374462	-4.09252	0.444601	340.251	4.32865e-51	1.51442e-48
ENSG00000122694	GLI pathogenesis related 2	152007	-2.18736	5.32916	339.811	4.51593e-51	1.56941e-48
ENSG00000266120	NA	NA	-4.22763	-2.60171	338.702	5.50184e-51	1.89937e-48
ENSG00000130307	USH1 protein network component harmonin binding protein 1	83878	-2.22266	1.66163	337.97	6.53042e-51	2.23963e-48
ENSG00000123178	SPRY domain containing 7	57213	-1.35201	3.52092	337.86	6.70167e-51	2.28334e-48
ENSG00000158246	terminal nucleotidyltransferase 5B	115572	-2.86377	3.06104	338.275	7.1314e-51	2.41398e-48
ENSG00000268505	NA	NA	-3.92765	-1.74463	337.035	8.13269e-51	2.73515e-48
ENSG00000111897	serine incorporator 1	57515	-1.18697	7.24405	336.174	9.95551e-51	3.32674e-48
ENSG00000067082	Kruppel like factor 6	1316	-1.84598	7.37979	335.935	1.05292e-50	3.49604e-48
ENSG00000261863	long intergenic non-protein coding RNA 1996	400568	-4.46229	-0.592363	336.408	1.07102e-50	3.53363e-48
ENSG00000267107	prostate cancer associated transcript 19	100505495	-2.39147	2.60659	335.311	1.21948e-50	3.99814e-48
ENSG00000241978	NA	NA	-2.65027	0.0833972	335.232	1.24237e-50	4.04772e-48
ENSG00000179914	intelectin 1	55600	-6.25364	3.91557	337.469	1.61258e-50	5.22126e-48
ENSG00000213934	hemoglobin subunit gamma 1	3047	-4.97424	-4.46848	332.328	2.46542e-50	7.93333e-48
ENSG00000135111	T-box transcription factor 3	6926	-2.25371	3.54191	331.87	2.74726e-50	8.786e-48
ENSG00000204217	bone morphogenetic protein receptor type 2	659	-1.37742	6.47613	331.444	3.0391e-50	9.66008e-48
ENSG00000130226	dipeptidyl peptidase like 6	1804	-3.46401	-0.147755	330.846	3.50136e-50	1.1062e-47
ENSG00000178726	thrombomodulin	7056	-2.49007	5.69578	331.394	4.10071e-50	1.28775e-47
ENSG00000148488	ST8 alpha-N-acetyl-neuraminide alpha-2,8-sialyltransferase 6	338596	-3.35251	0.861559	330.145	4.13472e-50	1.29065e-47
ENSG00000148841	inositol 1,4,5-trisphosphate receptor interacting protein	85450	-1.83339	4.93028	329.347	4.9984e-50	1.55096e-47
ENSG00000169218	R-spondin 1	284654	-3.38864	0.467737	329.314	5.03683e-50	1.55364e-47
ENSG00000135218	CD36 molecule	948	-3.11601	5.35179	331.472	5.13639e-50	1.57503e-47
ENSG00000102683	sarcoglycan gamma	6445	-3.5853	0.0255048	328.959	5.48086e-50	1.67083e-47
ENSG00000147526	transforming acidic coiled-coil containing protein 1	6867	-1.81509	6.68667	327.616	7.54573e-50	2.28693e-47
ENSG00000243566	uroplakin 3B	105375355	-4.42738	4.83043	327	1.76335e-49	5.31338e-47
ENSG00000197245	family with sequence similarity 110 member D	79927	-2.32636	0.635933	323.382	2.07695e-49	6.22238e-47
ENSG00000213203	GTPase, IMAP family member 1	170575	-1.91942	3.05058	323.277	2.12993e-49	6.34464e-47
ENSG00000073754	CD5 molecule like	922	-4.14196	-0.935648	323.296	2.14413e-49	6.35064e-47
ENSG00000166292	transmembrane protein 100	55273	-4.14271	4.78304	325.79	2.29239e-49	6.7514e-47
ENSG00000135049	ATP/GTP binding protein 1	23287	-1.25524	3.89331	321.704	3.10797e-49	9.10197e-47
ENSG00000236304	uncharacterized LOC107984360	107984360	-2.98732	-0.597141	321.336	3.39594e-49	9.88978e-47
ENSG00000213144	NA	NA	-2.47409	-0.95628	320.935	3.7404e-49	1.08324e-46
ENSG00000112214	four and a half LIM domains 5	9457	-2.71542	1.73087	319.2	5.68374e-49	1.63695e-46
ENSG00000163513	transforming growth factor beta receptor 2	7048	-1.69161	7.39629	317.994	7.60807e-49	2.17913e-46
ENSG00000169418	natriuretic peptide receptor 1	4881	-2.73421	4.13447	319.073	7.96434e-49	2.2687e-46
ENSG00000233038	NA	NA	-2.30482	1.73387	316.327	1.13965e-48	3.22874e-46
ENSG00000101307	signal regulatory protein beta 1	10326	-2.90172	2.90656	315.352	1.72028e-48	4.84737e-46
ENSG00000092051	junctophilin 4	84502	-2.50232	0.614355	313.754	2.13114e-48	5.97282e-46
ENSG00000112531	QKI, KH domain containing RNA binding	9444	-1.40103	6.42044	313.474	2.28133e-48	6.35955e-46
ENSG00000263586	HID1 antisense RNA 1	102723641	-2.72722	-2.02178	313.214	2.43071e-48	6.73993e-46
ENSG00000261269	NA	NA	-1.84028	1.62364	312.9	2.62469e-48	7.23929e-46
ENSG00000179820	myeloid associated differentiation marker	91663	-2.05698	7.11883	312.635	2.97296e-48	8.15671e-46
ENSG00000267603	long intergenic non-protein coding RNA 1028	101928141	-4.48675	-4.42739	311.398	3.78824e-48	1.03391e-45
ENSG00000112137	phosphatase and actin regulator 1	221692	-2.23038	4.16729	310.832	4.50036e-48	1.22187e-45
ENSG00000080546	sestrin 1	27244	-1.58433	4.2226	310.25	5.01914e-48	1.35566e-45
ENSG00000206172	hemoglobin subunit alpha 1	3039	-4.20359	-0.84383	310.415	5.14043e-48	1.38068e-45
ENSG00000176771	NCK associated protein 5	344148	-3.48586	3.55303	312.178	5.16473e-48	1.38068e-45
ENSG00000260940	NA	NA	-2.75506	-2.93769	309.93	5.42875e-48	1.44385e-45
ENSG00000166317	synaptopodin 2 like	79933	-2.90379	-0.889995	308.32	8.06138e-48	2.13316e-45
ENSG00000237167	NA	NA	-4.21871	-2.80239	307.757	9.25934e-48	2.43778e-45
ENSG00000032444	patatin like phospholipase domain containing 6	10908	-1.57301	5.91954	305.917	1.45767e-47	3.81845e-45
ENSG00000105971	caveolin 2	858	-2.50736	6.63894	306.337	1.83077e-47	4.7718e-45
ENSG00000175832	ETS variant transcription factor 4	2118	3.88427	4.78336	306.026	1.93827e-47	5.02687e-45
ENSG00000205038	PKHD1 like 1	93035	-3.12005	1.22605	304.136	2.26417e-47	5.84303e-45
ENSG00000225938	NA	NA	-2.54201	-1.92978	303.15	2.89132e-47	7.42471e-45
ENSG00000277494	glycosylphosphatidylinositol anchored high density lipoprotein binding protein 1	338328	-3.61692	3.20653	304.437	3.37797e-47	8.63187e-45
ENSG00000184374	collectin subfamily member 10	10584	-3.12693	-1.17421	302.041	3.80766e-47	9.68242e-45
ENSG00000228692	NA	NA	-3.30396	-3.11479	301.747	4.09623e-47	1.03656e-44
ENSG00000183090	FRAS1 related extracellular matrix 3	166752	-4.2714	-0.788167	301.915	4.38309e-47	1.10297e-44
ENSG00000070614	N-deacetylase and N-sulfotransferase 1	3340	-1.59818	6.52145	301.459	4.40095e-47	1.10297e-44
ENSG00000159307	signal peptide, CUB domain and EGF like domain containing 1	80274	-3.43826	3.05901	302.579	5.02498e-47	1.25334e-44
ENSG00000184113	claudin 5	7122	-2.82611	5.10114	301.115	7.33049e-47	1.81967e-44
ENSG00000157510	actin filament associated protein 1 like 1	134265	-1.80811	3.54124	299.352	7.43911e-47	1.83032e-44
ENSG00000131831	retinoic acid induced 2	10742	-2.06507	3.45846	299.35	7.44359e-47	1.83032e-44
ENSG00000162062	tubulin epsilon and delta complex 2	80178	3.36969	1.64057	298.849	8.43612e-47	2.06463e-44
ENSG00000118777	ATP binding cassette subfamily G member 2 (Junior blood group)	9429	-2.1909	2.30035	298.769	8.60701e-47	2.09661e-44
ENSG00000269186	long intergenic non-protein coding RNA 1082	100506542	-3.96447	-2.52599	298.363	9.5267e-47	2.30985e-44
ENSG00000055813	coiled-coil domain containing 85A	114800	-2.83449	0.810444	297.973	1.05013e-46	2.53436e-44
ENSG00000185010	coagulation factor VIII	2157	-1.80466	4.07198	297.755	1.10908e-46	2.66431e-44
ENSG00000157570	tetraspanin 18	90139	-2.11916	4.08153	297.135	1.29545e-46	3.09773e-44
ENSG00000159200	regulator of calcineurin 1	1827	-1.83719	5.16823	295.943	1.74705e-46	4.15853e-44
ENSG00000128849	cingulin like 1	84952	-2.10749	5.4704	296.137	1.82647e-46	4.32782e-44
ENSG00000131097	HIG1 hypoxia inducible domain family member 1B	51751	-2.64207	2.00785	295.585	1.91154e-46	4.5089e-44
ENSG00000166025	angiomotin like 1	154810	-1.84327	5.24348	294.794	2.33179e-46	5.47541e-44
ENSG00000114654	EF-hand and coiled-coil domain containing 1	79825	-2.46883	2.52461	293.461	3.26226e-46	7.62593e-44
ENSG00000117758	syntaxin 12	23673	-1.07361	5.65278	292.755	3.89851e-46	9.07256e-44
ENSG00000165810	butyrophilin like 9	153579	-3.25926	3.64637	294.139	4.26792e-46	9.88811e-44
ENSG00000233117	NA	NA	-2.41395	0.53309	292.348	4.32123e-46	9.96732e-44
ENSG00000224397	plaque enriched lncRNA in atherosclerotic and inflammatory bowel macrophage regulation	100506115	-2.48911	3.76604	292.766	4.60567e-46	1.05766e-43
ENSG00000136732	glycophorin C (Gerbich blood group)	2995	-1.7817	4.18557	291.963	4.76203e-46	1.08877e-43
ENSG00000119138	Kruppel like factor 9	687	-1.77617	5.65764	291.499	5.35584e-46	1.21919e-43
ENSG00000151702	Fli-1 proto-oncogene, ETS transcription factor	2313	-1.65306	4.37841	291.457	5.41268e-46	1.22677e-43
ENSG00000118526	transcription factor 21	6943	-3.0033	3.44916	291.622	7.39132e-46	1.66797e-43
ENSG00000186594	MIR22 host gene	84981	-1.5752	4.18226	289.357	9.21655e-46	2.0709e-43
ENSG00000254810	NA	NA	-2.547	-0.849655	289.083	9.88275e-46	2.21106e-43
ENSG00000162407	phospholipid phosphatase 3	8613	-1.41244	5.81481	288.918	1.0304e-45	2.29546e-43
ENSG00000117245	kinesin family member 17	57576	-2.08092	1.06132	288.058	1.2826e-45	2.84514e-43
ENSG00000107738	V-set immunoregulatory receptor	64115	-1.60447	5.51856	287.493	1.48093e-45	3.27116e-43
ENSG00000185291	interleukin 3 receptor subunit alpha	3563	-1.676	3.38908	286.838	1.7502e-45	3.84963e-43
ENSG00000244734	hemoglobin subunit beta	3043	-4.10944	7.02685	289.069	1.82488e-45	3.99702e-43
ENSG00000188536	hemoglobin subunit alpha 2	3040	-4.01954	4.48211	288.115	2.25472e-45	4.91784e-43
ENSG00000076067	RNA binding motif single stranded interacting protein 2	5939	-1.2884	5.79673	285.766	2.30115e-45	4.99819e-43
ENSG00000171596	neuromedin U receptor 1	10316	-2.47696	0.676697	285.723	2.32652e-45	5.03232e-43
ENSG00000164659	endosome-lysosome associated apoptosis and autophagy regulator family member 2	222223	-2.12217	4.33855	285.643	2.45977e-45	5.29857e-43
ENSG00000110799	von Willebrand factor	7450	-2.30953	7.92509	284.311	4.31561e-45	9.25796e-43
ENSG00000182253	synemin	23336	-1.84226	3.50691	281.901	6.19822e-45	1.32421e-42
ENSG00000161940	BCL6B transcription repressor	255877	-1.83697	3.60534	281.336	7.16955e-45	1.52548e-42
ENSG00000182575	neurexophilin 3	11248	-2.38094	1.68409	281.313	7.21072e-45	1.528e-42
ENSG00000004939	solute carrier family 4 member 1 (Diego blood group)	6521	-3.45391	-2.18588	281.091	7.63512e-45	1.61138e-42
ENSG00000158578	5'-aminolevulinate synthase 2	212	-4.00035	-0.85059	280.754	8.8187e-45	1.85367e-42
ENSG00000197405	complement C5a receptor 1	728	-2.08119	4.70556	280.353	9.82552e-45	2.05701e-42
ENSG00000177303	CASK interacting protein 2	57513	-1.68249	5.06379	279.569	1.13088e-44	2.35807e-42
ENSG00000179133	chromosome 10 open reading frame 67	256815	-3.81157	-0.0401088	279.22	1.33864e-44	2.78015e-42
ENSG00000156052	G protein subunit alpha q	2776	-1.21251	6.1731	278.74	1.40103e-44	2.89819e-42
ENSG00000113070	heparin binding EGF like growth factor	1839	-2.59967	5.08396	279.688	1.55004e-44	3.19376e-42
ENSG00000140932	CKLF like MARVEL transmembrane domain containing 2	146225	-2.27795	-1.13381	277.863	1.75805e-44	3.60808e-42
ENSG00000187800	platelet endothelial aggregation receptor 1	375033	-2.03807	2.85497	277.795	1.78936e-44	3.65794e-42
ENSG00000269711	NA	NA	-3.9988	-3.52543	276.364	2.59389e-44	5.28192e-42
ENSG00000137726	FXYD domain containing ion transport regulator 6	53826	-1.90772	4.17812	276.131	2.75559e-44	5.58935e-42
ENSG00000187688	transient receptor potential cation channel subfamily V member 2	51393	-1.90476	4.68614	276.085	2.78896e-44	5.63511e-42
ENSG00000248441	long intergenic non-protein coding RNA 1197	400456	-2.09909	-0.688306	275.923	2.9085e-44	5.85395e-42
ENSG00000244215	long intergenic non-protein coding RNA 2016	101927123	-4.62277	-0.887026	276.734	2.93945e-44	5.89348e-42
ENSG00000151474	FERM domain containing 4A	55691	-1.34694	3.37675	275.701	3.08163e-44	6.15487e-42
ENSG00000161649	CD300 molecule like family member g	146894	-4.73071	1.65251	277.434	3.10584e-44	6.17956e-42
ENSG00000128512	dedicator of cytokinesis 4	9732	-1.54068	4.76384	274.571	4.13541e-44	8.19676e-42
ENSG00000266964	FXYD domain containing ion transport regulator 1	5348	-2.73407	0.12046	274.41	4.31258e-44	8.51556e-42
ENSG00000162520	syncoilin, intermediate filament protein	81493	-1.94846	1.12889	274.216	4.53675e-44	8.92439e-42
ENSG00000116147	tenascin R	7143	-3.82789	0.617038	274.789	4.57032e-44	8.95663e-42
ENSG00000166912	myotubularin related protein 10	54893	-1.12578	4.24348	273.637	5.27559e-44	1.03e-41
ENSG00000166927	membrane spanning 4-domains A7	58475	-2.08599	5.26208	274.057	5.29534e-44	1.03e-41
ENSG00000185483	receptor tyrosine kinase like orphan receptor 1	4919	-2.04264	3.13701	273.491	5.48157e-44	1.06226e-41
ENSG00000165495	PBX/knotted 1 homeobox 2	63876	-2.42157	2.12981	273.329	5.71713e-44	1.10168e-41
ENSG00000174099	methionine sulfoxide reductase B3	253827	-1.92059	4.53375	273.323	5.72722e-44	1.10168e-41
ENSG00000154734	ADAM metallopeptidase with thrombospondin type 1 motif 1	9510	-2.43299	5.54126	273.678	6.98532e-44	1.33874e-41
ENSG00000154342	Wnt family member 3A	89780	-3.92883	1.40397	273.653	7.05178e-44	1.34653e-41
ENSG00000163492	coiled-coil domain containing 141	285025	-3.21099	1.36507	272.203	8.23052e-44	1.56398e-41
ENSG00000164855	transmembrane protein 184A	202915	3.12935	4.63213	272.482	8.25056e-44	1.56398e-41
ENSG00000115896	phospholipase C like 1 (inactive)	5334	-1.75713	2.07141	271.882	8.34775e-44	1.57667e-41
ENSG00000259730	NA	NA	-3.2956	-5.01503	271.613	8.95688e-44	1.68561e-41
ENSG00000106991	endoglin	2022	-1.66527	7.05258	270.937	1.06922e-43	2.00494e-41
ENSG00000197471	sialophorin	6693	-2.1759	4.86328	271.428	1.09274e-43	2.04169e-41
ENSG00000205213	leucine rich repeat containing G protein-coupled receptor 4	55366	2.53637	5.157	269.68	1.48865e-43	2.7715e-41
ENSG00000103994	zinc finger protein 106	64397	-1.31129	5.85176	269.512	1.55453e-43	2.88385e-41
ENSG00000171049	formyl peptide receptor 2	2358	-3.23776	2.26289	270.107	1.672e-43	3.09077e-41
ENSG00000096063	SRSF protein kinase 1	6732	1.45731	5.58243	267.931	2.35753e-43	4.34261e-41
ENSG00000259523	NA	NA	-1.62915	-1.24716	266.919	3.07852e-43	5.65071e-41
ENSG00000164764	somatomedin B and thrombospondin type 1 domain containing	157869	-2.55306	2.17659	266.532	3.41072e-43	6.23851e-41
ENSG00000112419	phosphatase and actin regulator 2	9749	-1.50109	5.08997	266.517	3.42381e-43	6.24055e-41
ENSG00000161281	cytochrome c oxidase subunit 7A1	1346	-1.91016	2.3474	266.272	3.65354e-43	6.63607e-41
ENSG00000163687	deoxyribonuclease 1 like 3	1776	-3.40567	2.35536	267.181	3.85531e-43	6.97824e-41
ENSG00000235385	long intergenic non-protein coding RNA 2154	109729169	-3.75392	0.276469	266.231	4.14148e-43	7.47028e-41
ENSG00000256513	NA	NA	-3.3098	-5.06437	265.749	4.19475e-43	7.54028e-41
ENSG00000158764	intelectin 2	142683	-4.92781	2.51344	267.531	4.39061e-43	7.86522e-41
ENSG00000259749	non-SMC condensin I complex subunit G pseudogene 2	100421148	-4.0541	-2.62303	265.018	5.09126e-43	9.08912e-41
ENSG00000087074	protein phosphatase 1 regulatory subunit 15A	23645	-1.83915	6.39306	264.444	5.94643e-43	1.05796e-40
ENSG00000135052	golgi membrane protein 1	51280	2.49394	7.2474	264.372	6.21601e-43	1.10216e-40
ENSG00000279805	NA	NA	-2.13997	-1.40229	263.438	7.74484e-43	1.36858e-40
ENSG00000130164	low density lipoprotein receptor	3949	-2.17144	6.76152	264.008	8.10929e-43	1.42814e-40
ENSG00000206177	hemoglobin subunit mu	3042	-3.85725	-4.3539	263.1	8.47294e-43	1.48716e-40
ENSG00000108381	aspartoacylase	443	-2.54858	0.688646	263.013	8.67171e-43	1.51694e-40
ENSG00000137393	ring finger protein 144B	255488	-1.6552	5.05241	262.958	8.79954e-43	1.53415e-40
ENSG00000120645	IQ motif and Sec7 domain ArfGEF 3	440073	-2.68196	1.33583	262.638	9.58025e-43	1.6647e-40
ENSG00000134030	cap binding complex dependent translation initiation factor	9811	-1.24562	4.52517	262.588	9.70838e-43	1.68136e-40
ENSG00000198576	activity regulated cytoskeleton associated protein	23237	-3.38652	1.31699	262.889	1.03241e-42	1.78206e-40
ENSG00000077152	ubiquitin conjugating enzyme E2 T	29089	3.0581	3.14343	262.316	1.04378e-42	1.79574e-40
ENSG00000148339	solute carrier family 25 member 25	114789	-1.73562	4.42117	262.216	1.07213e-42	1.83846e-40
ENSG00000161640	sialic acid binding Ig like lectin 11	114132	-2.49611	0.316965	261.73	1.22031e-42	2.08569e-40
ENSG00000102104	retinoschisin 1	6247	-3.58781	-0.0696158	261.212	1.45804e-42	2.48386e-40
ENSG00000167874	transmembrane protein 88	92162	-2.11117	1.20954	260.891	1.52651e-42	2.59203e-40
ENSG00000078081	lysosomal associated membrane protein 3	27074	-2.74568	7.24319	261.47	1.95031e-42	3.3009e-40
ENSG00000183019	mast cell expressed membrane protein 1	199675	-3.89809	4.77721	261.826	2.00147e-42	3.37653e-40
ENSG00000276668	NA	NA	-3.57476	-3.16833	259.86	2.01067e-42	3.3811e-40
ENSG00000124942	AHNAK nucleoprotein	79026	-2.03376	9.34483	259.825	2.3327e-42	3.91e-40
ENSG00000183807	family with sequence similarity 162 member B	221303	-2.27791	1.41638	259.189	2.40635e-42	4.02054e-40
ENSG00000147689	family with sequence similarity 83 member A	84985	6.26017	5.81606	260.674	2.67807e-42	4.46022e-40
ENSG00000132680	KH domain containing 4, pre-mRNA splicing factor	22889	1.49968	5.02463	258.584	2.83011e-42	4.69726e-40
ENSG00000143382	ADAMTS like 4	54507	-2.05852	4.64619	258.874	2.83841e-42	4.69726e-40
ENSG00000140600	SH3 domain containing GRB2 like 3, endophilin A3	6457	-4.19053	-0.00431749	259.328	2.8598e-42	4.71768e-40
ENSG00000248243	NA	NA	3.80668	-0.992349	256.619	4.79751e-42	7.87694e-40
ENSG00000137878	GRINL1A complex locus 1	145781	-2.8394	-0.875155	256.613	4.80513e-42	7.87694e-40
ENSG00000204301	notch receptor 4	4855	-1.78384	4.55285	256.511	4.93977e-42	8.07226e-40
ENSG00000144909	oxysterol binding protein like 11	114885	-0.994745	4.24525	256.007	5.65715e-42	9.21567e-40
ENSG00000064999	ankyrin repeat and sterile alpha motif domain containing 1A	23294	-1.15474	5.4288	255.62	6.27876e-42	1.01964e-39
ENSG00000152583	SPARC like 1	8404	-1.91109	7.42337	255.748	6.49495e-42	1.05148e-39
ENSG00000124019	family with sequence similarity 124 member B	79843	-1.9002	0.707832	255.44	6.59043e-42	1.06363e-39
ENSG00000147113	divergent protein kinase domain 2B	79742	-1.82781	3.61373	255.314	6.81989e-42	1.09727e-39
ENSG00000000938	FGR proto-oncogene, Src family tyrosine kinase	2268	-2.06101	4.6048	254.993	8.09845e-42	1.29897e-39
ENSG00000237923	long intergenic non-protein coding RNA 2570	105375014	-3.92019	-3.28209	254.431	8.65407e-42	1.38383e-39
ENSG00000189292	ALK and LTK ligand 2	285016	-3.06102	0.494511	254.136	9.37263e-42	1.49094e-39
ENSG00000261468	NA	NA	-1.84805	0.0816223	254.133	9.38115e-42	1.49094e-39
ENSG00000149403	glutamate ionotropic receptor kainate type subunit 4	2900	-2.42981	-0.0805392	254.119	9.4161e-42	1.49195e-39
ENSG00000090006	latent transforming growth factor beta binding protein 4	8425	-2.18268	6.82069	254.316	1.103e-41	1.74238e-39
ENSG00000187950	ovochymase 1	341350	-3.75297	-0.268008	253.452	1.23032e-41	1.93763e-39
ENSG00000128268	beta-1,4-mannosyl-glycoprotein 4-beta-N-acetylglucosaminyltransferase	4248	-3.03899	3.83018	254.482	1.2385e-41	1.94463e-39
ENSG00000140044	Jun dimerization protein 2	122953	-1.45711	4.66874	253.092	1.24339e-41	1.94645e-39
ENSG00000227544	uncharacterized LOC100506725	100506725	-2.49397	-1.35417	252.998	1.27542e-41	1.99062e-39
ENSG00000234646	NA	NA	-3.6725	-4.56992	252.959	1.28881e-41	2.00551e-39
ENSG00000174175	selectin P	6403	-2.23895	3.20247	252.664	1.41748e-41	2.19916e-39
ENSG00000109501	wolframin ER transmembrane glycoprotein	7466	-1.71605	5.85263	252.441	1.48322e-41	2.29432e-39
ENSG00000260908	NA	NA	-3.89484	1.68931	253.563	1.50942e-41	2.32795e-39
ENSG00000187583	pleckstrin homology domain containing N1	84069	3.11546	2.04623	252.145	1.60727e-41	2.47155e-39
ENSG00000104938	C-type lectin domain family 4 member M	10332	-4.29508	-1.28693	252.415	1.72657e-41	2.64719e-39
ENSG00000134917	ADAM metallopeptidase with thrombospondin type 1 motif 8	11095	-3.30464	3.3986	253.309	1.74128e-41	2.66191e-39
ENSG00000173391	oxidized low density lipoprotein receptor 1	4973	-2.51695	5.50333	252.462	2.03278e-41	3.09845e-39
ENSG00000280339	NA	NA	-2.23864	0.795916	251.149	2.10647e-41	3.20141e-39
ENSG00000163827	leucine rich repeat containing 2	79442	-2.4732	0.340629	251.055	2.16107e-41	3.27483e-39
ENSG00000184005	ST6 N-acetylgalactosaminide alpha-2,6-sialyltransferase 3	256435	-2.07826	1.52035	250.934	2.2333e-41	3.37449e-39
ENSG00000108342	colony stimulating factor 3	1440	-4.96702	3.39158	252.829	2.24482e-41	3.38209e-39
ENSG00000171777	RAS guanyl releasing protein 4	115727	-1.91475	1.65076	250.673	2.39747e-41	3.60167e-39
ENSG00000100034	protein phosphatase, Mg2+/Mn2+ dependent 1F	9647	-1.29014	4.67577	250.472	2.53208e-41	3.79295e-39
ENSG00000140299	BCL2 interacting protein 2	663	-0.901929	5.46119	250.437	2.55651e-41	3.81858e-39
ENSG00000132671	somatostatin receptor 4	6754	-3.72459	-4.24139	250.319	2.63993e-41	3.93191e-39
ENSG00000264125	NA	NA	-3.95657	-3.22161	250.24	2.69762e-41	4.00639e-39
ENSG00000169282	potassium voltage-gated channel subfamily A member regulatory beta subunit 1	7881	-1.78565	1.51409	250.184	2.73857e-41	4.05566e-39
ENSG00000173114	leucine rich repeat neuronal 3	54674	-2.78425	1.71591	250.074	2.84202e-41	4.19693e-39
ENSG00000131355	adhesion G protein-coupled receptor E3	84658	-2.82157	0.44216	250.006	2.87499e-41	4.23362e-39
ENSG00000112425	EPM2A glucan phosphatase, laforin	7957	-1.20504	1.74713	249.815	3.02818e-41	4.44485e-39
ENSG00000237248	long intergenic non-protein coding RNA 987	100499405	-1.68205	0.422888	249.806	3.03548e-41	4.44485e-39
ENSG00000157077	zinc finger FYVE-type containing 9	9372	-1.42687	4.00884	249.757	3.0762e-41	4.49186e-39
ENSG00000177098	sodium voltage-gated channel beta subunit 4	6330	-2.61478	3.21304	250.342	3.16143e-41	4.60341e-39
ENSG00000167434	carbonic anhydrase 4	762	-4.13085	2.94963	251.248	3.23495e-41	4.69735e-39
ENSG00000235750	KIAA0040	9674	-1.2774	5.31699	249.079	3.70094e-41	5.35906e-39
ENSG00000087589	Cas scaffold protein family member 4	57091	-1.89962	3.02071	248.526	4.30497e-41	6.21645e-39
ENSG00000186871	ERCC excision repair 6 like, spindle assembly checkpoint helicase	54821	3.01487	1.12348	248.515	4.31762e-41	6.21749e-39
ENSG00000131055	cytochrome c oxidase subunit 4I2	84701	-2.23241	2.23324	248.117	4.81334e-41	6.91225e-39
ENSG00000164466	sideroflexin 1	94081	1.36974	4.66457	247.857	5.16816e-41	7.38346e-39
ENSG00000261338	NA	NA	-1.53709	0.844402	247.856	5.16979e-41	7.38346e-39
ENSG00000154175	ABI family member 3 binding protein	25890	-2.40391	5.19977	248.516	5.70574e-41	8.12662e-39
ENSG00000157734	sorting nexin 22	79856	-1.77105	2.67767	246.624	7.24408e-41	1.02895e-38
ENSG00000100060	MFNG O-fucosylpeptide 3-beta-N-acetylglucosaminyltransferase	4242	-1.51249	3.92629	246.05	8.4786e-41	1.20103e-38
ENSG00000134201	glutathione S-transferase mu 5	2949	-2.29502	1.97997	245.866	8.91775e-41	1.25982e-38
ENSG00000141338	ATP binding cassette subfamily A member 8	10351	-2.75516	3.77521	246.343	1.05799e-40	1.49059e-38
ENSG00000129596	cysteine dioxygenase type 1	1036	-2.60035	1.39953	244.31	1.36776e-40	1.92183e-38
ENSG00000109458	GRB2 associated binding protein 1	2549	-1.38807	4.35114	244.169	1.42202e-40	1.9927e-38
ENSG00000138669	protein kinase cGMP-dependent 2	5593	-2.6661	1.58291	244.143	1.43196e-40	2.00125e-38
ENSG00000165410	cofilin 2	1073	-1.53679	4.56423	244.046	1.47081e-40	2.05005e-38
ENSG00000004799	pyruvate dehydrogenase kinase 4	5166	-2.60204	5.81592	245.035	1.5776e-40	2.19303e-38
ENSG00000150977	Rab interacting lysosomal protein like 2	196383	-1.27345	4.44397	243.292	1.81062e-40	2.51026e-38
ENSG00000174059	CD34 molecule	947	-1.6759	5.50443	242.911	2.01105e-40	2.78075e-38
ENSG00000232234	NA	NA	-3.62279	-4.62439	242.062	2.54256e-40	3.50638e-38
ENSG00000145990	glucose-fructose oxidoreductase domain containing 1	54438	-1.78636	3.10783	241.807	2.72852e-40	3.75291e-38
ENSG00000059573	aldehyde dehydrogenase 18 family member A1	5832	1.5038	5.89624	241.629	2.86622e-40	3.93193e-38
ENSG00000186193	suppressor APC domain containing 2	89958	3.60167	3.02831	241.265	3.49344e-40	4.77977e-38
ENSG00000162614	nexilin F-actin binding protein	91624	-1.67234	3.37205	240.359	4.07431e-40	5.55994e-38
ENSG00000278259	myosin XIX	80179	1.57177	4.7449	240.287	4.15749e-40	5.65864e-38
ENSG00000088854	chromosome 20 open reading frame 194	25943	-1.19799	4.27228	240.2	4.25891e-40	5.78158e-38
ENSG00000204403	caspase 12 (gene/pseudogene)	100506742	-2.36451	-1.5228	239.393	5.32836e-40	7.2146e-38
ENSG00000106462	enhancer of zeste 2 polycomb repressive complex 2 subunit	2146	2.47852	3.47406	238.998	5.94615e-40	8.03022e-38
ENSG00000276644	dachshund family transcription factor 1	1602	-2.49292	2.29835	238.689	6.49237e-40	8.74524e-38
ENSG00000128165	adrenomedullin 2	79924	3.5528	3.33323	238.887	7.07505e-40	9.50555e-38
ENSG00000204949	FAM83A antisense RNA 1	100131726	6.04733	0.746116	238.651	7.18438e-40	9.62762e-38
ENSG00000196584	X-ray repair cross complementing 2	7516	3.03636	1.73726	238.225	7.3736e-40	9.85585e-38
ENSG00000167261	dipeptidase 2	64174	-2.04349	2.67162	238.204	7.41629e-40	9.88757e-38
ENSG00000131747	DNA topoisomerase II alpha	7153	3.65497	5.85135	239.248	7.54228e-40	1.00299e-37
ENSG00000143110	chromosome 1 open reading frame 162	128346	-1.77537	4.34562	237.931	8.00221e-40	1.06144e-37
ENSG00000113555	protocadherin 12	51294	-1.74427	4.13933	237.629	8.70383e-40	1.15158e-37
ENSG00000136826	Kruppel like factor 4	9314	-2.44846	5.2525	238.536	9.06466e-40	1.19628e-37
ENSG00000162687	potassium sodium-activated channel subfamily T member 2	343450	-2.65005	1.33773	237.316	9.49854e-40	1.25038e-37
ENSG00000263761	growth differentiation factor 2	2658	-3.77362	-4.72242	237.24	9.70245e-40	1.274e-37
ENSG00000171943	SLIT-ROBO Rho GTPase activating protein 2C	653464	-1.20642	2.11925	237.18	9.86486e-40	1.29207e-37
ENSG00000204420	megakaryocyte and platelet inhibitory receptor G6b	80739	-2.15082	-1.05479	237.065	1.0187e-39	1.33092e-37
ENSG00000066629	EMAP like 1	2009	-1.78495	3.50114	236.775	1.1047e-39	1.43967e-37
ENSG00000162849	kinesin family member 26B	55083	3.06324	4.65428	237.305	1.12727e-39	1.46542e-37
ENSG00000155659	V-set and immunoglobulin domain containing 4	11326	-2.48737	5.92825	237.37	1.27621e-39	1.65492e-37
ENSG00000117114	adhesion G protein-coupled receptor L2	23266	-2.02634	5.22852	236.384	1.40373e-39	1.81575e-37
ENSG00000279453	NA	NA	-1.51731	2.58319	235.506	1.57489e-39	2.03211e-37
ENSG00000169379	ADP ribosylation factor like GTPase 13B	200894	-1.13493	3.25924	235.332	1.65386e-39	2.12874e-37
ENSG00000126759	complement factor properdin	5199	-2.08804	1.9705	235.1	1.76475e-39	2.26587e-37
ENSG00000183856	IQ motif containing GTPase activating protein 3	128239	3.52518	3.99829	235.738	1.81692e-39	2.32713e-37
ENSG00000197852	inka box actin regulator 2	55924	-1.54888	2.64896	234.952	1.83946e-39	2.35023e-37
ENSG00000174837	adhesion G protein-coupled receptor E1	2015	-2.82142	1.66883	235.023	1.87962e-39	2.39566e-37
ENSG00000106034	cadherin like and PC-esterase domain containing 1	79974	-2.02166	3.51025	234.823	1.90874e-39	2.42685e-37
ENSG00000254726	mex-3 RNA binding family member A	92312	4.17749	4.038	235.404	2.18842e-39	2.77567e-37
ENSG00000068305	myocyte enhancer factor 2A	4205	-0.882533	5.17671	234.152	2.3016e-39	2.91213e-37
ENSG00000036473	ornithine carbamoyltransferase	5009	-3.57742	-2.29059	233.273	2.94611e-39	3.71859e-37
ENSG00000203757	olfactory receptor family 6 subfamily K member 3	391114	-3.90595	-3.8435	232.935	3.24029e-39	4.08002e-37
ENSG00000198909	mitogen-activated protein kinase kinase kinase 3	4215	-1.00755	4.92587	232.726	3.43623e-39	4.31632e-37
ENSG00000198075	sulfotransferase family 1C member 4	27233	-2.27629	1.37012	232.598	3.56253e-39	4.46421e-37
ENSG00000129250	kinesin family member 1C	10749	-1.31741	6.88941	232.352	3.81802e-39	4.77289e-37
ENSG00000093183	SEC22 homolog C, vesicle trafficking protein	9117	-0.757743	4.84564	231.601	4.71722e-39	5.88286e-37
ENSG00000079819	erythrocyte membrane protein band 4.1 like 2	2037	-1.47065	5.23075	231.256	5.19979e-39	6.46921e-37
ENSG00000078596	integral membrane protein 2A	9452	-1.96947	4.31368	231.117	5.67035e-39	7.02184e-37
ENSG00000142273	Cbl proto-oncogene C	23624	3.05243	3.31711	231.103	5.67092e-39	7.02184e-37
ENSG00000185432	methyltransferase like 7A	25840	-1.79227	6.27808	230.884	5.98641e-39	7.39492e-37
ENSG00000262772	NA	NA	4.85415	-0.17346	230.544	6.35739e-39	7.83462e-37
ENSG00000275830	NA	NA	-2.86567	-2.03984	230.325	6.76259e-39	8.31432e-37
ENSG00000159723	agouti related neuropeptide	181	-2.94121	-0.31715	230.251	6.90705e-39	8.47195e-37
ENSG00000186417	gliomedin	342035	-2.53731	2.97711	230.003	8.49425e-39	1.03943e-36
ENSG00000102921	NEDD4 binding protein 1	9683	-0.954877	5.67847	229.471	8.61132e-39	1.05129e-36
ENSG00000155011	dickkopf WNT signaling pathway inhibitor 2	27123	-2.26926	2.25165	229.399	8.78803e-39	1.07035e-36
ENSG00000152492	coiled-coil domain containing 50	152137	-1.09349	5.33018	229.292	9.05948e-39	1.10084e-36
ENSG00000147027	transmembrane protein 47	83604	-1.77161	4.21633	228.745	1.05772e-38	1.28228e-36
ENSG00000091651	origin recognition complex subunit 6	23594	2.93057	1.99137	228.536	1.12247e-38	1.35762e-36
ENSG00000226886	NA	NA	-4.01316	-3.48084	228.503	1.13283e-38	1.36697e-36
ENSG00000156218	ADAMTS like 3	57188	-2.35212	2.971	228.612	1.17444e-38	1.41391e-36
ENSG00000260468	long intergenic non-protein coding RNA 1290	106144584	-2.20866	-1.9124	227.949	1.32604e-38	1.59274e-36
ENSG00000275612	NA	NA	-3.50918	-3.52347	227.438	1.53316e-38	1.83729e-36
ENSG00000105509	hyaluronan synthase 1	3036	-3.92158	0.598195	228.055	1.59363e-38	1.90538e-36
ENSG00000128059	phosphoribosyl pyrophosphate amidotransferase	5471	1.76295	3.43366	227.063	1.70571e-38	2.03471e-36
ENSG00000108387	septin 4	5414	-1.46457	3.04824	227.016	1.72867e-38	2.0574e-36
ENSG00000183087	growth arrest specific 6	2621	-1.79349	6.57442	227.128	1.75326e-38	2.08052e-36
ENSG00000201894	RNA, U6 small nuclear 967, pseudogene	106479993	-3.53954	-4.82838	226.96	1.75609e-38	2.08052e-36
ENSG00000183801	olfactomedin like 1	283298	-1.67551	3.14947	226.858	1.8079e-38	2.13706e-36
ENSG00000273664	NA	NA	-3.74222	-4.02381	226.634	1.9268e-38	2.27244e-36
ENSG00000129467	adenylate cyclase 4	196883	-1.6789	3.07801	226.561	1.9676e-38	2.31533e-36
ENSG00000243364	ephrin A4	1945	2.20214	3.52307	226.465	2.02199e-38	2.37397e-36
ENSG00000138735	phosphodiesterase 5A	8654	-1.64986	4.28954	226.405	2.0565e-38	2.40907e-36
ENSG00000028528	sorting nexin 1	6642	-0.826948	6.34543	225.732	2.49139e-38	2.91197e-36
ENSG00000027075	protein kinase C eta	5583	-1.0615	4.81051	225.446	2.70356e-38	3.15289e-36
ENSG00000135917	solute carrier family 19 member 3	80704	-2.90375	2.53346	226.121	2.70998e-38	3.15332e-36
ENSG00000091428	Rap guanine nucleotide exchange factor 4	11069	-1.79211	2.40596	225.35	2.77853e-38	3.22588e-36
ENSG00000175662	target of myb1 like 2 membrane trafficking protein	146691	-1.31944	5.33391	224.789	3.26099e-38	3.7776e-36
ENSG00000167850	CD300c molecule	10871	-2.09708	1.92143	224.719	3.32733e-38	3.8459e-36
ENSG00000119326	catenin alpha like 1	8727	-1.499	4.92691	224.433	3.61026e-38	4.1637e-36
ENSG00000123473	STIL centriolar assembly protein	6491	2.41362	2.73994	224.358	3.6887e-38	4.24477e-36
ENSG00000143590	ephrin A3	1944	2.94786	1.62744	224.263	3.79037e-38	4.35217e-36
ENSG00000211445	glutathione peroxidase 3	2878	-2.29456	7.92538	225.024	3.97681e-38	4.5562e-36
ENSG00000256948	NA	NA	-3.09405	0.117769	223.984	4.10534e-38	4.69314e-36
ENSG00000094804	cell division cycle 6	990	3.12217	3.29864	223.919	4.48043e-38	5.11073e-36
ENSG00000033800	protein inhibitor of activated STAT 1	8554	-0.868774	4.78272	223.477	4.74592e-38	5.40175e-36
ENSG00000257542	olfactory receptor family 7 subfamily E member 47 pseudogene	26628	-2.05891	1.66665	223.06	5.34893e-38	6.07482e-36
ENSG00000188921	3-hydroxyacyl-CoA dehydratase 4	401494	-1.43777	4.18087	222.891	5.61353e-38	6.36147e-36
ENSG00000163637	prickle planar cell polarity protein 2	166336	-1.39533	3.718	222.719	5.89819e-38	6.65641e-36
ENSG00000169926	Kruppel like factor 13	51621	-1.37279	6.35757	222.718	5.89933e-38	6.65641e-36
ENSG00000168539	cholinergic receptor muscarinic 1	1128	-4.11216	-0.126124	223.403	5.95846e-38	6.70861e-36
ENSG00000140092	fibulin 5	10516	-1.84788	5.5799	222.573	6.58117e-38	7.39375e-36
ENSG00000185972	calicin	881	-2.23685	-2.07417	222.292	6.66763e-38	7.47477e-36
ENSG00000179144	GTPase, IMAP family member 7	168537	-1.71256	3.73686	222.165	6.91438e-38	7.73475e-36
ENSG00000116194	angiopoietin like 1	9068	-2.46921	1.69	222.118	7.00937e-38	7.82423e-36
ENSG00000230650	zinc finger protein 532 pseudogene	442041	4.24726	-0.00955372	221.656	8.00354e-38	8.91489e-36
ENSG00000129173	E2F transcription factor 8	79733	2.94066	1.89761	220.741	1.0414e-37	1.15751e-35
ENSG00000173898	spectrin beta, non-erythrocytic 2	6712	2.38991	4.83543	220.799	1.05392e-37	1.16893e-35
ENSG00000115602	interleukin 1 receptor like 1	9173	-3.46515	3.34837	221.915	1.07787e-37	1.19295e-35
ENSG00000249859	Pvt1 oncogene	5820	2.64839	3.00148	220.103	1.25147e-37	1.38216e-35
ENSG00000165197	vascular endothelial growth factor D	2277	-3.39968	3.3874	221.247	1.29908e-37	1.43171e-35
ENSG00000038945	macrophage scavenger receptor 1	4481	-2.30211	6.22311	220.507	1.44374e-37	1.58778e-35
ENSG00000158402	cell division cycle 25C	995	3.35357	1.02197	219.367	1.54754e-37	1.69835e-35
ENSG00000174371	exonuclease 1	9156	3.19377	2.02208	218.915	1.76321e-37	1.93098e-35
ENSG00000276043	ubiquitin like with PHD and ring finger domains 1	29128	3.08011	2.85077	218.773	1.83708e-37	2.00766e-35
ENSG00000076382	sperm associated antigen 5	10615	2.88027	3.9006	218.91	1.92616e-37	2.10061e-35
ENSG00000150764	DIX domain containing 1	85458	-1.29822	3.74658	218.46	2.01138e-37	2.18729e-35
ENSG00000100307	chromobox 7	23492	-1.50802	4.67575	218.455	2.01404e-37	2.18729e-35
ENSG00000254951	uncharacterized LOC283299	283299	-3.38624	-2.07367	217.601	2.57883e-37	2.79484e-35
ENSG00000158315	rhomboid like 2	54933	2.56961	2.46677	217.5	2.65587e-37	2.87236e-35
ENSG00000000460	chromosome 1 open reading frame 112	55732	1.63287	2.354	217.467	2.68159e-37	2.89417e-35
ENSG00000102935	zinc finger protein 423	23090	-1.87118	1.8051	216.978	3.08933e-37	3.32735e-35
ENSG00000119862	galectin like	29094	-1.802	4.35594	216.152	3.92668e-37	4.2205e-35
ENSG00000140945	cadherin 13	1012	-1.95172	3.43451	216.006	4.09666e-37	4.39413e-35
ENSG00000177788	uncharacterized LOC105373159	105373159	2.24747	-0.662015	215.844	4.29518e-37	4.59761e-35
ENSG00000234880	long intergenic non-protein coding RNA 163	727699	-3.23091	-2.18723	215.836	4.30425e-37	4.59787e-35
ENSG00000184347	slit guidance ligand 3	6586	-2.38435	5.29146	216.354	4.83313e-37	5.15228e-35
ENSG00000203499	IQ motif and ankyrin repeat containing 1	642574	2.17478	4.38623	215.354	4.95325e-37	5.26955e-35
ENSG00000171992	synaptopodin	11346	-1.66489	6.87276	215.094	5.3541e-37	5.68105e-35
ENSG00000178878	apolipoprotein L domain containing 1	81575	-2.11132	4.41386	215.565	5.36184e-37	5.68105e-35
ENSG00000176920	fucosyltransferase 2	2524	3.24805	3.75812	215.59	5.3966e-37	5.70627e-35
ENSG00000180871	C-X-C motif chemokine receptor 2	3579	-2.58757	1.21609	215.05	5.41039e-37	5.70927e-35
ENSG00000169860	purinergic receptor P2Y1	5028	-1.77363	2.61046	214.674	6.03804e-37	6.35873e-35
ENSG00000127241	mannan binding lectin serine peptidase 1	5648	-2.61908	1.92909	214.773	6.1041e-37	6.41534e-35
ENSG00000117650	NIMA related kinase 2	4751	3.45434	2.82303	214.838	6.19654e-37	6.49938e-35
ENSG00000101003	GINS complex subunit 1	9837	2.89524	2.97406	214.257	6.81737e-37	7.1362e-35
ENSG00000187642	PPARGC1 and ESRR induced regulator, muscle 1	84808	3.00301	0.814257	213.928	7.50505e-37	7.84029e-35
ENSG00000114698	phospholipid scramblase 4	57088	-1.44734	4.35178	213.919	7.52358e-37	7.84394e-35
ENSG00000146966	DENN domain containing 2A	27147	-1.82183	3.08734	213.892	7.58275e-37	7.88985e-35
ENSG00000171819	angiopoietin like 7	10218	-3.62806	-0.70077	213.946	8.11264e-37	8.42438e-35
ENSG00000119865	cannabinoid receptor interacting protein 1	25927	-1.48152	2.70327	213.652	8.13354e-37	8.4293e-35
ENSG00000029993	high mobility group box 3	3149	3.40375	7.23255	214.415	8.55149e-37	8.84485e-35
ENSG00000158435	CCR4-NOT transcription complex subunit 11	55571	1.10032	5.50369	213.457	8.61067e-37	8.87861e-35
ENSG00000155511	glutamate ionotropic receptor AMPA type subunit 1	2890	-3.50011	2.05137	214.378	8.61819e-37	8.87861e-35
ENSG00000179913	UDP-GlcNAc:betaGal beta-1,3-N-acetylglucosaminyltransferase 3	10331	4.23094	4.52727	214.503	8.68259e-37	8.92731e-35
ENSG00000061656	sperm associated antigen 4	6676	2.844	3.08328	213.375	8.8185e-37	9.0492e-35
ENSG00000156970	BUB1 mitotic checkpoint serine/threonine kinase B	701	3.12133	2.8009	213.222	9.3031e-37	9.52773e-35
ENSG00000046653	glycoprotein M6B	2824	-1.93816	3.27431	213.093	9.57604e-37	9.78803e-35
ENSG00000128050	phosphoribosylaminoimidazole carboxylase and phosphoribosylaminoimidazolesuccinocarboxamide synthase	10606	1.68866	6.06123	212.885	1.01766e-36	1.03815e-34
ENSG00000144120	transmembrane protein 177	80775	1.57489	2.72222	212.79	1.04641e-36	1.06539e-34
ENSG00000152484	ubiquitin specific peptidase 12	219333	-0.921399	4.81989	212.622	1.09918e-36	1.11694e-34
ENSG00000259153	uncharacterized LOC100506411	100506411	2.90951	1.22271	212.536	1.12714e-36	1.14313e-34
ENSG00000240409	MT-ATP8 pseudogene 1	106480795	-3.74813	-0.635098	212.811	1.16444e-36	1.17866e-34
ENSG00000165124	sushi, von Willebrand factor type A, EGF and pentraxin domain containing 1	79987	-2.18699	4.59554	212.947	1.20025e-36	1.21255e-34
ENSG00000272620	AFAP1 antisense RNA 1	84740	6.29044	5.26232	213.456	1.28455e-36	1.29521e-34
ENSG00000099260	palmdelphin	54873	-1.90776	3.75484	211.997	1.33137e-36	1.33982e-34
ENSG00000090889	kinesin family member 4A	24137	3.54866	3.16365	212.252	1.41037e-36	1.41659e-34
ENSG00000043591	adrenoceptor beta 1	153	-3.0569	2.69569	212.592	1.42591e-36	1.42945e-34
ENSG00000109846	crystallin alpha B	1410	-2.05493	3.46069	211.849	1.44645e-36	1.44726e-34
ENSG00000152137	heat shock protein family B (small) member 8	26353	-1.99464	4.80147	212.05	1.47103e-36	1.46903e-34
ENSG00000137135	Rho guanine nucleotide exchange factor 39	84904	2.35718	1.92091	211.239	1.64826e-36	1.64287e-34
ENSG00000258947	tubulin beta 3 class III	10381	4.57001	2.03533	211.684	1.65316e-36	1.64461e-34
ENSG00000249364	uncharacterized LOC101928858	101928858	-2.86271	-0.61269	211.149	1.69219e-36	1.68023e-34
ENSG00000168685	interleukin 7 receptor	3575	-2.05708	5.91899	211.608	1.76365e-36	1.74786e-34
ENSG00000198948	microfibril associated protein 3 like	9848	-2.22797	2.05741	210.88	1.83152e-36	1.81168e-34
ENSG00000112984	kinesin family member 20A	10112	2.89477	3.19003	210.885	1.86848e-36	1.84474e-34
ENSG00000135540	NHS like 1	57224	-1.70912	4.57087	210.682	1.94127e-36	1.91298e-34
ENSG00000106089	syntaxin 1A	6804	2.98459	3.21555	210.793	1.96596e-36	1.93365e-34
ENSG00000259754	NA	NA	-3.34881	-4.79804	210.42	2.09657e-36	2.05824e-34
ENSG00000184445	kinetochore associated 1	9735	2.009	3.9723	209.993	2.37678e-36	2.32893e-34
ENSG00000136842	tropomodulin 1	7111	-1.88831	1.72099	209.965	2.39618e-36	2.34354e-34
ENSG00000117724	centromere protein F	1063	3.2657	4.65754	210.565	2.49776e-36	2.43831e-34
ENSG00000118193	kinesin family member 14	9928	3.49625	2.21532	209.751	2.56614e-36	2.50038e-34
ENSG00000170276	heat shock protein family B (small) member 2	3316	-1.86564	-0.509469	209.669	2.6142e-36	2.54245e-34
ENSG00000166482	microfibril associated protein 4	4239	-2.47171	6.9664	210.499	2.75156e-36	2.67106e-34
ENSG00000243479	MNX1 antisense RNA 1 (head to head)	645249	5.07992	-0.1912	209.091	3.09922e-36	3.00296e-34
ENSG00000163464	C-X-C motif chemokine receptor 1	3577	-2.99624	0.461481	208.924	3.27318e-36	3.16563e-34
ENSG00000170909	osteoclast associated Ig-like receptor	126014	-2.17958	3.77298	209.157	3.44929e-36	3.32978e-34
ENSG00000183688	refilin B	359845	-1.45849	3.8889	208.512	3.67621e-36	3.54227e-34
ENSG00000148516	zinc finger E-box binding homeobox 1	6935	-1.41085	4.30463	208.35	3.85631e-36	3.70895e-34
ENSG00000141161	unc-45 myosin chaperone B	146862	-2.40401	-1.25119	208.095	4.15757e-36	3.99134e-34
ENSG00000066279	assembly factor for spindle microtubules	259266	3.52766	3.41938	208.636	4.22608e-36	4.04966e-34
ENSG00000197766	complement factor D	1675	-2.42214	4.83199	208.822	4.3565e-36	4.16697e-34
ENSG00000160957	RecQ like helicase 4	9401	2.90904	3.6346	208.188	4.4184e-36	4.21844e-34
ENSG00000111052	lin-7 homolog A, crumbs cell polarity complex component	8825	-2.5151	2.50576	208.15	4.47763e-36	4.26718e-34
ENSG00000163686	abhydrolase domain containing 6, acylglycerol lipase	57406	-1.26601	2.73319	207.405	5.09802e-36	4.84954e-34
ENSG00000188015	S100 calcium binding protein A3	6274	-2.48427	1.04977	207.245	5.34503e-36	5.07525e-34
ENSG00000200253	RNA, U6 small nuclear 529, pseudogene	106481348	-1.99765	-2.64856	206.509	6.64555e-36	6.29865e-34
ENSG00000172476	RAB40A, member RAS oncogene family	142684	-1.76491	-0.0326963	206.485	6.69395e-36	6.33301e-34
ENSG00000177494	zinc finger BED-type containing 2	79413	-2.46739	2.41701	206.628	6.84085e-36	6.46026e-34
ENSG00000183317	EPH receptor A10	284656	3.66092	2.7635	206.356	7.75648e-36	7.31171e-34
ENSG00000229619	MBNL1 antisense RNA 1	401093	-1.81362	1.6454	205.958	7.82451e-36	7.36253e-34
ENSG00000261340	long intergenic non-protein coding RNA 1616	106456574	-3.46112	-3.87293	205.944	7.8587e-36	7.38137e-34
ENSG00000114200	butyrylcholinesterase	590	-2.62351	1.84044	205.835	8.48661e-36	7.95681e-34
ENSG00000123485	Holliday junction recognition protein	55355	3.59723	2.85864	206.043	8.5316e-36	7.98463e-34
ENSG00000108773	lysine acetyltransferase 2A	2648	1.74318	5.32303	205.258	9.63251e-36	8.99881e-34
ENSG00000231890	DARS1 antisense RNA 1	101928243	1.86624	0.475887	205.059	1.02182e-35	9.52891e-34
ENSG00000256525	DNA polymerase gamma 2, accessory subunit	11232	1.26725	2.80819	204.842	1.08999e-35	1.01464e-33
ENSG00000064205	cellular communication network factor 5	8839	-2.24379	3.56125	205.301	1.0928e-35	1.01545e-33
ENSG00000101311	fermitin family member 1	55612	3.13984	4.0428	205.18	1.1585e-35	1.07458e-33
ENSG00000138685	fibroblast growth factor 2	2247	-2.15705	2.19633	204.408	1.24005e-35	1.14818e-33
ENSG00000110841	PPFIA binding protein 1	8496	-1.30791	5.12796	204.383	1.24913e-35	1.15321e-33
ENSG00000175643	RecQ mediated genome instability 2	116028	2.21943	3.04147	204.381	1.24991e-35	1.15321e-33
ENSG00000143217	nectin cell adhesion molecule 4	81607	2.4176	5.31001	204.615	1.26147e-35	1.16182e-33
ENSG00000231027	NA	NA	-2.43007	-2.40491	204.17	1.33112e-35	1.22381e-33
ENSG00000149564	endothelial cell adhesion molecule	90952	-1.87849	5.59486	204.459	1.35719e-35	1.24558e-33
ENSG00000092964	dihydropyrimidinase like 2	1808	-1.48481	7.19303	204.041	1.38313e-35	1.26716e-33
ENSG00000035664	death associated protein kinase 2	23604	-1.74321	4.46887	203.96	1.41745e-35	1.29632e-33
ENSG00000176971	fin bud initiation factor homolog	387758	-2.26215	3.18188	204.233	1.44305e-35	1.31742e-33
ENSG00000101335	myosin light chain 9	10398	-1.72616	7.21855	203.864	1.53703e-35	1.40077e-33
ENSG00000085999	RAD54 like	8438	3.07562	1.59882	203.599	1.5774e-35	1.43505e-33
ENSG00000137648	transmembrane serine protease 4	56649	4.76632	6.03068	204.339	1.79345e-35	1.62876e-33
ENSG00000257894	NA	NA	-3.01645	1.27247	203.469	1.81166e-35	1.64243e-33
ENSG00000138670	RasGEF domain family member 1B	153020	-1.43344	4.29211	202.645	2.0969e-35	1.89773e-33
ENSG00000133874	ring finger protein 122	79845	-1.3661	3.06228	202.624	2.10974e-35	1.90604e-33
ENSG00000164932	collagen triple helix repeat containing 1	115908	3.61968	5.1541	203.483	2.14331e-35	1.93302e-33
ENSG00000012822	calcium binding and coiled-coil domain 1	57658	-1.15722	5.98116	202.509	2.18369e-35	1.96604e-33
ENSG00000233760	uncharacterized LOC100506289	100506289	-2.84169	-1.20271	202.476	2.20505e-35	1.98185e-33
ENSG00000116701	neutrophil cytosolic factor 2	4688	-1.72363	5.3356	202.469	2.28521e-35	2.05036e-33
ENSG00000134115	contactin 6	27255	-3.47393	1.70552	203.019	2.37307e-35	2.12353e-33
ENSG00000196396	protein tyrosine phosphatase non-receptor type 1	5770	-1.06689	6.12756	202.228	2.37491e-35	2.12353e-33
ENSG00000125459	misato mitochondrial distribution and morphology regulator 1	55154	1.4895	3.19646	201.859	2.65182e-35	2.36707e-33
ENSG00000179921	G protein-coupled bile acid receptor 1	151306	-1.92476	0.0456181	201.375	3.06508e-35	2.73127e-33
ENSG00000143228	NUF2 component of NDC80 kinetochore complex	83540	3.49394	2.61005	201.593	3.0804e-35	2.74024e-33
ENSG00000121211	meiotic nuclear divisions 1	84057	2.64704	0.673128	201.33	3.10658e-35	2.75882e-33
ENSG00000111344	RAS protein activator like 1	8437	3.74414	2.34741	201.407	3.27639e-35	2.90468e-33
ENSG00000152818	utrophin	7402	-1.38362	6.62635	201.143	3.28521e-35	2.90755e-33
ENSG00000267750	NA	NA	3.78274	-0.0401865	201.103	3.32477e-35	2.93757e-33
ENSG00000168481	leucine rich repeat LGI family member 3	203190	-4.27095	3.91479	202.283	3.43573e-35	3.03048e-33
ENSG00000011426	anillin actin binding protein	54443	3.38279	4.31927	201.642	3.50885e-35	3.08975e-33
ENSG00000154127	ubiquitin associated and SH3 domain containing B	84959	-1.78541	3.64903	200.523	3.95603e-35	3.47764e-33
ENSG00000204592	major histocompatibility complex, class I, E	3133	-1.32841	9.57093	200.476	4.0116e-35	3.52055e-33
ENSG00000206384	collagen type VI alpha 6 chain	131873	-2.71557	3.58053	201.272	4.09746e-35	3.58986e-33
ENSG00000178175	zinc finger protein 366	167465	-1.92544	1.05688	200.213	4.34178e-35	3.79753e-33
ENSG00000142945	kinesin family member 2C	11004	3.29578	3.42065	200.664	4.38909e-35	3.83248e-33
ENSG00000134690	cell division cycle associated 8	55143	2.826	3.22647	200.225	4.45908e-35	3.88708e-33
ENSG00000138772	annexin A3	306	-1.9669	5.80515	200.559	4.53284e-35	3.93948e-33
ENSG00000227036	long intergenic non-protein coding RNA 511	400619	2.94764	3.61692	200.41	4.53431e-35	3.93948e-33
ENSG00000260314	mannose receptor C-type 1	4360	-2.40388	6.76532	200.958	4.55806e-35	3.95353e-33
ENSG00000255624	NA	NA	3.48946	-0.987309	199.254	5.79006e-35	5.01379e-33
ENSG00000245614	DDX11 antisense RNA 1	100506660	2.35768	-1.10329	199.105	6.05451e-35	5.23409e-33
ENSG00000073910	FRY microtubule binding protein	10129	-1.49968	4.85088	199.066	6.12562e-35	5.28333e-33
ENSG00000235997	NA	NA	-2.28606	1.85741	199.063	6.13174e-35	5.28333e-33
ENSG00000154188	angiopoietin 1	284	-2.24246	3.78744	199.535	6.22586e-35	5.35558e-33
ENSG00000166851	polo like kinase 1	5347	2.91045	3.54808	199.167	6.52159e-35	5.60072e-33
ENSG00000180198	regulator of chromosome condensation 1	1104	1.6425	5.15082	198.443	7.38985e-35	6.33594e-33
ENSG00000064042	LIM and calponin homology domains 1	22998	-1.62684	7.1236	198.398	7.59681e-35	6.50269e-33
ENSG00000124602	unc-5 family C-terminal like	222643	3.13408	3.20384	198.625	7.66266e-35	6.5483e-33
ENSG00000136630	H2.0 like homeobox	3142	-1.41584	2.86657	198.298	7.72033e-35	6.5868e-33
ENSG00000244953	NA	NA	-2.51118	-1.05389	197.999	8.44709e-35	7.19507e-33
ENSG00000012779	arachidonate 5-lipoxygenase	240	-1.8217	5.68801	198.234	8.6168e-35	7.32765e-33
ENSG00000178217	SH2 domain containing 4B	387694	-2.24887	-1.66785	197.749	9.10704e-35	7.73193e-33
ENSG00000121068	T-box transcription factor 2	6909	-1.84452	4.70395	197.974	9.15057e-35	7.75626e-33
ENSG00000135451	trophinin associated protein	10024	3.64146	2.75353	197.935	9.63724e-35	8.15551e-33
ENSG00000106004	homeobox A5	3202	-1.67256	2.2716	197.496	9.82997e-35	8.30513e-33
ENSG00000112367	FIG4 phosphoinositide 5-phosphatase	9896	-0.975173	3.96267	197.414	1.00759e-34	8.49913e-33
ENSG00000163378	EGF domain specific O-linked N-acetylglucosamine transferase	285203	-0.964828	4.2315	197.034	1.13025e-34	9.51836e-33
ENSG00000253959	NA	NA	-3.20598	-2.18683	196.938	1.16351e-34	9.78264e-33
ENSG00000118946	protocadherin 17	27253	-1.72907	4.29905	196.872	1.18665e-34	9.96115e-33
ENSG00000123500	collagen type X alpha 1 chain	1300	4.41305	4.93491	197.396	1.39036e-34	1.16524e-32
ENSG00000111665	cell division cycle associated 3	83461	2.9057	2.41247	196.324	1.40052e-34	1.17187e-32
ENSG00000176438	spectrin repeat containing nuclear envelope family member 3	161176	-1.65216	3.26116	196.263	1.42675e-34	1.1919e-32
ENSG00000117069	ST6 N-acetylgalactosaminide alpha-2,6-sialyltransferase 5	81849	-2.22695	3.07985	196.525	1.43099e-34	1.19354e-32
ENSG00000236054	NA	NA	-3.46154	-3.75505	195.985	1.55161e-34	1.29207e-32
ENSG00000119280	chromosome 1 open reading frame 198	84886	-1.21126	6.55472	195.845	1.6188e-34	1.34588e-32
ENSG00000171877	FERM domain containing 5	84978	3.47599	1.99419	195.79	1.64921e-34	1.36897e-32
ENSG00000126787	DLG associated protein 5	9787	3.42952	2.95567	196.068	1.68633e-34	1.39756e-32
ENSG00000106688	solute carrier family 1 member 1	6505	-2.18963	4.48061	196.116	1.78876e-34	1.4801e-32
ENSG00000234456	MAGI2 antisense RNA 3	100505881	-1.61916	3.52385	195.239	1.94478e-34	1.60665e-32
ENSG00000204176	synaptotagmin 15	83849	-2.44697	-0.189114	195.213	1.96017e-34	1.6168e-32
ENSG00000205364	metallothionein 1M	4499	-3.07104	2.1865	195.837	1.99032e-34	1.63908e-32
ENSG00000154920	essential meiotic structure-specific endonuclease 1	146956	2.56655	1.11286	195.122	2.01497e-34	1.65676e-32
ENSG00000134057	cyclin B1	891	2.63543	4.193	195.202	2.13898e-34	1.75595e-32
ENSG00000136867	solute carrier family 31 member 2	1318	-1.61194	1.04949	194.735	2.26601e-34	1.85731e-32
ENSG00000159339	peptidyl arginine deiminase 4	23569	-2.7199	-1.39976	194.596	2.36371e-34	1.93434e-32
ENSG00000162757	chromosome 1 open reading frame 74	148304	1.20281	1.86829	194.409	2.50209e-34	2.04438e-32
ENSG00000134531	epithelial membrane protein 1	2012	-1.87963	7.02507	194.653	2.64275e-34	2.15593e-32
ENSG00000254122	protocadherin gamma subfamily B, 7	56099	-1.81594	1.77775	194.219	2.65048e-34	2.15886e-32
ENSG00000122042	ubiquitin like 3	5412	-1.10912	5.88028	194.066	2.77647e-34	2.25795e-32
ENSG00000133574	GTPase, IMAP family member 4	55303	-1.46117	4.79192	194.04	2.79837e-34	2.27222e-32
ENSG00000146376	Rho GTPase activating protein 18	93663	-1.19743	5.40729	193.904	2.91684e-34	2.36473e-32
ENSG00000164530	peptidase inhibitor 16	221476	-3.52025	1.26459	194.567	2.93467e-34	2.37549e-32
ENSG00000169442	CD52 molecule	1043	-2.19634	5.69807	194.582	2.95084e-34	2.38487e-32
ENSG00000112149	CD83 molecule	9308	-1.65178	4.70879	193.772	3.03553e-34	2.44952e-32
ENSG00000152402	guanylate cyclase 1 soluble subunit alpha 2	2977	-1.99561	3.7117	193.959	3.08315e-34	2.48102e-32
ENSG00000133246	PML-RARA regulated adaptor molecule 1	84106	-2.02733	2.68979	193.72	3.08408e-34	2.48102e-32
ENSG00000138801	3'-phosphoadenosine 5'-phosphosulfate synthase 1	9061	-0.946229	5.55199	193.65	3.15107e-34	2.531e-32
ENSG00000196549	membrane metalloendopeptidase	4311	-2.74838	4.48457	194.566	3.19236e-34	2.56022e-32
ENSG00000163467	TSSK6 activating cochaperone	128229	2.91112	-1.14668	193.539	3.25867e-34	2.60939e-32
ENSG00000173457	protein phosphatase 1 regulatory inhibitor subunit 14B	26472	1.9537	5.62947	193.456	3.34194e-34	2.67196e-32
ENSG00000078401	endothelin 1	1906	-2.17697	4.66736	194	3.42191e-34	2.73172e-32
ENSG00000114541	FERM domain containing 4B	23150	-1.16641	4.63121	193.088	3.73772e-34	2.97926e-32
ENSG00000260920	NA	NA	1.79629	0.893148	192.753	4.13984e-34	3.29475e-32
ENSG00000103365	golgi associated, gamma adaptin ear containing, ARF binding protein 2	23062	-0.826044	6.49456	192.664	4.2533e-34	3.37988e-32
ENSG00000160408	ST6 N-acetylgalactosaminide alpha-2,6-sialyltransferase 6	30815	-1.26484	5.64942	192.588	4.35341e-34	3.45417e-32
ENSG00000163221	S100 calcium binding protein A12	6283	-2.84548	-0.648921	192.377	4.6425e-34	3.67795e-32
ENSG00000136492	BRCA1 interacting protein C-terminal helicase 1	83990	2.54752	1.99873	192.264	4.80479e-34	3.80074e-32
ENSG00000166123	glutamic--pyruvic transaminase 2	84706	3.45776	5.36694	192.818	5.21345e-34	4.11776e-32
ENSG00000225706	PTPRD antisense RNA 1	101929407	-2.38546	-1.4793	191.872	5.41477e-34	4.2647e-32
ENSG00000129675	Rac/Cdc42 guanine nucleotide exchange factor 6	9459	-1.3844	4.51143	191.871	5.41663e-34	4.2647e-32
ENSG00000138346	DNA replication helicase/nuclease 2	1763	2.09745	2.204	191.867	5.42404e-34	4.2647e-32
ENSG00000019169	macrophage receptor with collagenous structure	8685	-3.00068	6.57227	192.826	5.63161e-34	4.42124e-32
ENSG00000068001	hyaluronidase 2	8692	-1.33241	5.87231	191.544	5.98552e-34	4.69202e-32
ENSG00000170836	protein phosphatase, Mg2+/Mn2+ dependent 1D	8493	-0.902684	3.66726	191.448	6.16355e-34	4.82432e-32
ENSG00000130675	motor neuron and pancreas homeobox 1	3110	4.29403	0.560945	191.375	6.30161e-34	4.92499e-32
ENSG00000135069	phosphoserine aminotransferase 1	29968	3.23563	3.71502	191.761	6.59291e-34	5.14286e-32
ENSG00000141934	phospholipid phosphatase 2	8612	2.43403	5.62989	191.555	6.60011e-34	5.14286e-32
ENSG00000117399	cell division cycle 20	991	3.50818	4.00721	191.59	7.29637e-34	5.6769e-32
ENSG00000175899	alpha-2-macroglobulin	2	-1.78424	10.156	191.085	7.5717e-34	5.88234e-32
ENSG00000185022	MAF bZIP transcription factor F	23764	-1.60696	4.78089	190.737	7.66056e-34	5.94252e-32
ENSG00000128923	MINDY lysine 48 deubiquitinase 2	54629	-1.04304	4.54654	190.692	7.76535e-34	6.01486e-32
ENSG00000187323	DCC netrin 1 receptor	1630	-2.54189	1.03315	190.62	7.93814e-34	6.13957e-32
ENSG00000145247	OCIA domain containing 2	132299	2.14471	5.95697	190.698	8.01551e-34	6.19023e-32
ENSG00000186185	kinesin family member 18B	146909	3.57381	2.63926	190.801	8.27995e-34	6.38499e-32
ENSG00000165480	spindle and kinetochore associated complex subunit 3	221150	2.90557	1.70295	190.456	8.34666e-34	6.42355e-32
ENSG00000035499	DEP domain containing 1B	55789	3.37009	1.88444	190.453	8.3546e-34	6.42355e-32
ENSG00000132376	inositol polyphosphate-5-phosphatase K	51763	-1.08136	5.03011	190.181	9.08004e-34	6.97104e-32
ENSG00000186642	phosphodiesterase 2A	5138	-1.80835	2.58701	190.072	9.3895e-34	7.19802e-32
ENSG00000165304	maternal embryonic leucine zipper kinase	9833	3.37962	2.88325	190.384	9.40996e-34	7.20311e-32
ENSG00000171051	formyl peptide receptor 1	2357	-2.11563	3.79239	190.367	9.69592e-34	7.41112e-32
ENSG00000144452	ATP binding cassette subfamily A member 12	26154	5.16664	2.65387	190.399	1.08206e-33	8.25865e-32
ENSG00000170417	transmembrane protein 182	130827	1.4556	2.24391	189.545	1.10345e-33	8.40961e-32
ENSG00000177464	G protein-coupled receptor 4	2828	-1.70091	2.58046	189.521	1.11168e-33	8.46e-32
ENSG00000079462	platelet activating factor acetylhydrolase 1b catalytic subunit 3	5050	2.09152	4.2391	189.474	1.12788e-33	8.5707e-32
ENSG00000238078	long intergenic non-protein coding RNA 1352	101929730	-2.19615	-2.08261	189.411	1.14992e-33	8.72552e-32
ENSG00000115361	acyl-CoA dehydrogenase long chain	33	-2.97735	2.58859	190	1.19342e-33	9.04238e-32
ENSG00000132970	WASP family member 3	10810	-1.8328	3.2417	189.237	1.21295e-33	9.17705e-32
ENSG00000007908	selectin E	6401	-2.97942	2.13953	189.746	1.24433e-33	9.4008e-32
ENSG00000159640	angiotensin I converting enzyme	1636	-1.72321	5.23809	189.303	1.25213e-33	9.44604e-32
ENSG00000222429	RNA, U6 small nuclear 955, pseudogene	106480624	-3.43422	-4.52088	189.074	1.27508e-33	9.60532e-32
ENSG00000147443	docking protein 2	9046	-1.83222	4.08467	189.149	1.29252e-33	9.72261e-32
ENSG00000277758	synaptotagmin-15	102724488	-2.73069	0.339059	188.771	1.39951e-33	1.05123e-31
ENSG00000081248	calcium voltage-gated channel subunit alpha1 S	779	-3.50848	-1.87108	188.693	1.47287e-33	1.10474e-31
ENSG00000166091	CKLF like MARVEL transmembrane domain containing 5	116173	-2.77203	-2.83747	188.315	1.60969e-33	1.20562e-31
ENSG00000129810	shugoshin 1	151648	2.93299	1.0873	188.184	1.67573e-33	1.25329e-31
ENSG00000217801	uncharacterized LOC100288175	100288175	2.86044	1.75294	188.143	1.69744e-33	1.26771e-31
ENSG00000266524	growth differentiation factor 10	2662	-3.02154	2.57065	188.44	1.93463e-33	1.44278e-31
ENSG00000136205	tensin 3	64759	-1.17041	6.95214	187.708	1.94024e-33	1.4449e-31
ENSG00000173715	chromosome 11 open reading frame 80	79703	1.37587	3.70441	187.385	2.14294e-33	1.59357e-31
ENSG00000143633	chromosome 1 open reading frame 131	128061	0.958292	2.97406	187.262	2.22597e-33	1.65296e-31
ENSG00000177119	anoctamin 6	196527	-1.09147	5.96949	187.177	2.28513e-33	1.69447e-31
ENSG00000121075	T-box transcription factor 4	9496	-2.09635	3.49352	187.447	2.32342e-33	1.72042e-31
ENSG00000008300	cadherin EGF LAG seven-pass G-type receptor 3	1951	3.38137	3.29326	187.6	2.3283e-33	1.72159e-31
ENSG00000103550	lysine rich nucleolar protein 1	400506	1.07427	3.49486	187.095	2.34362e-33	1.73046e-31
ENSG00000103710	RAS like family 12	51285	-1.59831	3.50066	187.057	2.37096e-33	1.74817e-31
ENSG00000166803	PCNA clamp associated factor	9768	2.54424	3.01615	186.974	2.43249e-33	1.79101e-31
ENSG00000255717	small nucleolar RNA host gene 1	23642	1.48837	4.36544	186.963	2.44094e-33	1.7947e-31
ENSG00000150938	cysteine rich transmembrane BMP regulator 1	51232	-1.4492	6.13357	186.825	2.54687e-33	1.86994e-31
ENSG00000147251	dedicator of cytokinesis 11	139818	-1.3844	4.3755	186.62	2.71304e-33	1.98915e-31
ENSG00000102575	acid phosphatase 5, tartrate resistant	54	-1.76885	6.82646	186.802	2.81319e-33	2.05967e-31
ENSG00000198668	calmodulin 1	801	-0.772851	8.00024	186.445	2.86348e-33	2.09356e-31
ENSG00000256940	PPP1R14B antisense RNA 1	105369340	3.2919	-0.403092	186.11	3.17598e-33	2.31878e-31
ENSG00000107242	phosphatidylinositol-4-phosphate 5-kinase type 1 beta	8395	-2.16401	3.34238	186.37	3.25245e-33	2.37128e-31
ENSG00000091844	regulator of G protein signaling 17	26575	3.73374	2.73389	186.452	3.26249e-33	2.37528e-31
ENSG00000104974	leukocyte immunoglobulin like receptor A1	11024	-1.65365	0.249714	185.94	3.34689e-33	2.43333e-31
ENSG00000167964	RAB26, member RAS oncogene family	25837	3.6379	1.11503	185.924	3.36342e-33	2.44194e-31
ENSG00000157456	cyclin B2	9133	2.7685	3.21954	185.792	3.64664e-33	2.64389e-31
ENSG00000148175	stomatin	2040	-1.2859	7.77214	185.639	3.67354e-33	2.65969e-31
ENSG00000205037	uncharacterized LOC400553	400553	-2.78813	-2.98177	185.535	3.79336e-33	2.74263e-31
ENSG00000141469	solute carrier family 14 member 1 (Kidd blood group)	6563	-2.67653	1.67872	185.643	3.94867e-33	2.85097e-31
ENSG00000133401	PDZ domain containing 2	23037	-2.11294	4.92993	185.961	4.0035e-33	2.88656e-31
ENSG00000203995	zyg-11 family member A, cell cycle regulator	440590	5.18308	0.775875	185.569	4.09624e-33	2.94935e-31
ENSG00000051341	DNA polymerase theta	10721	3.07759	1.63784	184.841	4.70207e-33	3.38088e-31
ENSG00000103647	coronin 2B	10391	-2.10328	1.85188	184.792	4.77375e-33	3.4277e-31
ENSG00000165072	MAM domain containing 2	256691	-2.53774	3.89526	185.412	4.95753e-33	3.55476e-31
ENSG00000138160	kinesin family member 11	3832	2.42752	3.62614	184.684	5.0118e-33	3.58874e-31
ENSG00000182950	outer dense fiber of sperm tails 3 like 1	161753	-2.31834	-0.565459	184.629	5.02118e-33	3.59052e-31
ENSG00000024526	DEP domain containing 1	55635	3.51343	2.31064	184.75	5.13614e-33	3.6677e-31
ENSG00000278023	RAD52 motif containing 1	201299	3.33168	-1.20723	184.398	5.39454e-33	3.84695e-31
ENSG00000110492	midkine	4192	3.01229	7.3936	185.077	5.40811e-33	3.85136e-31
ENSG00000110880	coronin 1C	23603	-1.09183	6.65598	184.228	5.68541e-33	4.04331e-31
ENSG00000271758	NA	NA	-2.86203	-5.06483	187.009	5.71044e-33	4.05558e-31
ENSG00000137474	myosin VIIA	4647	1.98947	3.32376	184.115	5.88939e-33	4.17698e-31
ENSG00000100154	tetratricopeptide repeat domain 28	23331	-1.27821	4.3714	183.988	6.12522e-33	4.33834e-31
ENSG00000122952	ZW10 interacting kinetochore protein	11130	2.40127	3.93474	183.957	6.36587e-33	4.50267e-31
ENSG00000163947	Rho guanine nucleotide exchange factor 3	50650	-0.90756	4.86288	183.822	6.44865e-33	4.55504e-31
ENSG00000137804	nucleolar and spindle associated protein 1	51203	2.3262	3.83768	183.798	6.53948e-33	4.61129e-31
ENSG00000085552	immunoglobulin superfamily member 9	57549	3.25614	3.98248	184.355	6.54599e-33	4.61129e-31
ENSG00000258770	long intergenic non-protein coding RNA 2330	105370611	-3.00663	-5.0269	183.619	6.86832e-33	4.83183e-31
ENSG00000120903	cholinergic receptor nicotinic alpha 2 subunit	1135	-3.42775	-2.28253	183.596	6.91823e-33	4.86038e-31
ENSG00000138434	ITPR interacting domain containing 2	6744	-1.21282	6.55213	183.389	7.37751e-33	5.17607e-31
ENSG00000119969	helicase, lymphoid specific	3070	2.23113	3.01968	183.11	8.04422e-33	5.63144e-31
ENSG00000138180	centrosomal protein 55	55165	2.93281	3.37598	183.41	8.04815e-33	5.63144e-31
ENSG00000149577	SID1 transmembrane family member 2	51092	-1.09458	5.56008	182.952	8.44966e-33	5.90445e-31
ENSG00000177453	NIM1 serine/threonine protein kinase	167359	-2.47252	0.743748	182.877	8.64974e-33	6.03617e-31
ENSG00000130762	Rho guanine nucleotide exchange factor 16	27237	1.69153	4.42449	182.707	9.11976e-33	6.35567e-31
ENSG00000167641	protein phosphatase 1 regulatory inhibitor subunit 14A	94274	-1.93298	2.99757	182.7	9.14038e-33	6.36153e-31
ENSG00000088325	TPX2 microtubule nucleation factor	22974	3.31782	4.64949	183.237	9.59042e-33	6.66586e-31
ENSG00000253507	NA	NA	-3.61514	-3.60251	182.486	9.76807e-33	6.77453e-31
ENSG00000227947	long intergenic non-protein coding RNA 1738	107984953	-3.3238	-4.62032	182.485	9.77277e-33	6.77453e-31
ENSG00000169607	cytoskeleton associated protein 2 like	150468	2.87018	2.29742	182.268	1.04533e-32	7.23666e-31
ENSG00000173482	protein tyrosine phosphatase receptor type M	5797	-1.48454	5.50269	182.166	1.07912e-32	7.46068e-31
ENSG00000260398	NA	NA	-2.29642	-1.58569	182.134	1.08987e-32	7.52503e-31
ENSG00000187821	helt bHLH transcription factor	391723	-3.66164	-3.33057	181.9	1.17236e-32	8.08385e-31
ENSG00000138639	Rho GTPase activating protein 24	83478	-1.34909	3.68863	181.854	1.18948e-32	8.19105e-31
ENSG00000239672	NME/NM23 nucleoside diphosphate kinase 1	4830	2.05048	5.01383	181.878	1.19186e-32	8.19665e-31
ENSG00000049283	epsin 3	55040	2.95836	3.34407	182.098	1.21223e-32	8.32573e-31
ENSG00000159433	StAR related lipid transfer domain containing 9	57519	-1.68949	3.2887	181.652	1.2665e-32	8.67541e-31
ENSG00000277782	NA	NA	-1.31158	-0.0978428	181.65	1.26755e-32	8.67541e-31
ENSG00000088340	fer-1 like family member 4 (pseudogene)	80307	4.14514	3.38599	182.385	1.26813e-32	8.67541e-31
ENSG00000132965	arachidonate 5-lipoxygenase activating protein	241	-1.96514	5.44215	182.043	1.30365e-32	8.90671e-31
ENSG00000184500	protein S	5627	-1.60154	5.29204	181.499	1.34497e-32	9.17695e-31
ENSG00000227467	long intergenic non-protein coding RNA 1537	101928555	-2.00053	-2.23163	181.446	1.35069e-32	9.20396e-31
ENSG00000173868	phosphoethanolamine/phosphocholine phosphatase 1	162466	-1.75372	-0.40169	181.322	1.40395e-32	9.55435e-31
ENSG00000154359	LON peptidase N-terminal domain and ring finger 1	91694	-1.02666	3.65652	180.768	1.66911e-32	1.13441e-30
ENSG00000113231	phosphodiesterase 8B	8622	-1.5095	2.30554	180.735	1.68613e-32	1.14449e-30
ENSG00000095637	sorbin and SH3 domain containing 1	10580	-1.56604	4.48901	180.668	1.72205e-32	1.16734e-30
ENSG00000272839	NA	NA	-2.11986	-2.03873	180.498	1.81579e-32	1.22929e-30
ENSG00000257924	NA	NA	4.17816	-1.97799	180.4	1.87264e-32	1.26613e-30
ENSG00000165120	serine rich single-pass membrane protein 1	136263	-3.06029	-4.50154	179.882	2.20158e-32	1.48661e-30
ENSG00000204424	lymphocyte antigen 6 family member G6F	259215	-3.39147	-4.59145	179.859	2.21772e-32	1.49369e-30
ENSG00000138311	zinc finger protein 365	22891	-1.99564	1.10424	179.859	2.21779e-32	1.49369e-30
ENSG00000047617	anoctamin 2	57101	-2.02721	-0.143477	179.833	2.23603e-32	1.50403e-30
ENSG00000254847	NA	NA	-2.30512	-3.05734	179.739	2.30278e-32	1.54693e-30
ENSG00000100196	KDEL endoplasmic reticulum protein retention receptor 3	11015	2.15321	4.82429	179.752	2.36472e-32	1.58649e-30
ENSG00000272455	NA	NA	1.7002	0.519748	179.645	2.37138e-32	1.58891e-30
ENSG00000196814	multivesicular body subunit 12B	89853	-1.42082	4.53845	179.612	2.39615e-32	1.60345e-30
ENSG00000110906	potassium channel tetramerization domain containing 10	83892	-0.755012	5.7225	179.453	2.51807e-32	1.68288e-30
ENSG00000265055	NA	NA	3.02886	-0.553449	179.436	2.53164e-32	1.68978e-30
ENSG00000093009	cell division cycle 45	8318	2.89446	2.30762	179.399	2.56141e-32	1.70747e-30
ENSG00000198624	coiled-coil domain containing 69	26112	-1.49311	5.39936	179.294	2.64709e-32	1.76233e-30
ENSG00000242816	NA	NA	-3.08374	-5.07409	190.973	2.8156e-32	1.87212e-30
ENSG00000179066	NA	NA	5.62054	-0.782108	178.992	2.97707e-32	1.97696e-30
ENSG00000077943	integrin subunit alpha 8	8516	-1.97659	4.27712	179.192	3.05938e-32	2.02904e-30
ENSG00000186522	septin 10	151011	-1.10837	5.42471	178.778	3.11126e-32	2.06082e-30
ENSG00000203999	long intergenic non-protein coding RNA 1270	284751	2.77119	0.800277	178.619	3.27113e-32	2.16352e-30
ENSG00000236078	long intergenic non-protein coding RNA 1447	101929086	-2.79338	-3.1829	178.615	3.2746e-32	2.16352e-30
ENSG00000075218	G2 and S-phase expressed 1	51512	2.87246	2.37038	178.097	3.85308e-32	2.54249e-30
ENSG00000078114	nebulette	10529	-1.72165	5.81436	178.24	3.97104e-32	2.61702e-30
ENSG00000176014	tubulin beta 6 class V	84617	-1.53742	5.29576	177.99	3.9854e-32	2.62317e-30
ENSG00000168907	phospholipase A2 group IVF	255189	-2.56002	4.40111	178.753	4.00624e-32	2.63356e-30
ENSG00000163697	amyloid beta precursor protein binding family B member 2	323	-1.14366	4.87245	177.931	4.06012e-32	2.66562e-30
ENSG00000278971	NA	NA	-3.14973	-3.43235	177.659	4.42157e-32	2.89927e-30
ENSG00000224081	SLC44A3 antisense RNA 1	101928079	1.56071	1.03922	177.574	4.5417e-32	2.9743e-30
ENSG00000101665	SMAD family member 7	4092	-1.09246	4.57817	177.539	4.59206e-32	3.00351e-30
ENSG00000143320	cellular retinoic acid binding protein 2	1382	5.53884	6.6077	178.249	5.02769e-32	3.28432e-30
ENSG00000141562	nuclear prelamin A recognition factor	26502	1.26912	5.43794	177.168	5.16104e-32	3.3672e-30
ENSG00000224721	uncharacterized LOC102724153	102724153	-2.94829	-3.18032	176.891	5.63171e-32	3.66969e-30
ENSG00000080986	NDC80 kinetochore complex component	10403	2.89957	2.50974	176.689	6.00004e-32	3.90482e-30
ENSG00000185842	dynein axonemal heavy chain 14	127602	1.98052	2.6595	176.513	6.34228e-32	4.1224e-30
ENSG00000253177	uncharacterized LOC101926956	101926956	-2.83951	-3.3376	176.495	6.37844e-32	4.14074e-30
ENSG00000160867	fibroblast growth factor receptor 4	2264	-2.47648	4.21678	177.139	6.51434e-32	4.22371e-30
ENSG00000163357	DC-STAMP domain containing 1	149095	2.65467	-0.824042	176.393	6.58758e-32	4.26589e-30
ENSG00000116191	Ral GEF with PH domain and SH3 binding motif 2	55103	1.59108	4.27041	176.365	6.64643e-32	4.29866e-30
ENSG00000187116	leukocyte immunoglobulin like receptor A5	353514	-2.12116	2.02323	176.329	6.72281e-32	4.34267e-30
ENSG00000197872	CYFIP related Rac1 interactor A	81553	-1.40165	3.954	176.178	7.04974e-32	4.54822e-30
ENSG00000160593	junction adhesion molecule like	120425	-1.68232	4.6462	176.17	7.28801e-32	4.69613e-30
ENSG00000188761	BCL2 like 15	440603	3.39216	2.86766	176.393	7.35586e-32	4.73399e-30
ENSG00000162063	cyclin F	899	1.75643	3.34084	175.879	7.74741e-32	4.97984e-30
ENSG00000174804	frizzled class receptor 4	8322	-1.6045	4.88555	175.834	7.97386e-32	5.11908e-30
ENSG00000175063	ubiquitin conjugating enzyme E2 C	11065	3.92621	4.14847	176.019	9.41696e-32	6.03364e-30
ENSG00000140534	TOPBP1 interacting checkpoint and replication regulator	90381	2.6477	1.42153	175.26	9.4216e-32	6.03364e-30
ENSG00000137857	dual oxidase 1	53905	-2.50706	5.83183	175.922	9.87294e-32	6.31492e-30
ENSG00000124831	LRR binding FLII interacting protein 1	9208	-0.957094	6.81236	175.022	1.01578e-31	6.48919e-30
ENSG00000114166	lysine acetyltransferase 2B	8850	-1.12603	4.21123	174.97	1.03244e-31	6.58755e-30
ENSG00000065328	minichromosome maintenance 10 replication initiation factor	55388	3.27653	2.11587	174.96	1.0554e-31	6.72578e-30
ENSG00000144395	coiled-coil domain containing 150	284992	2.47076	0.382561	174.871	1.06539e-31	6.78113e-30
ENSG00000175084	desmin	1674	-2.89104	4.26833	175.69	1.0797e-31	6.86387e-30
ENSG00000172403	synaptopodin 2	171024	-1.81885	4.12388	174.829	1.14163e-31	7.24871e-30
ENSG00000169258	G protein regulated inducer of neurite outgrowth 1	114787	2.5566	2.40301	174.602	1.15987e-31	7.35559e-30
ENSG00000104067	tight junction protein 1	7082	-0.999179	6.43456	174.565	1.17355e-31	7.42662e-30
ENSG00000164850	G protein-coupled estrogen receptor 1	2852	-2.29296	1.91074	174.575	1.17527e-31	7.42662e-30
ENSG00000089685	baculoviral IAP repeat containing 5	332	3.43941	4.25686	175.212	1.17535e-31	7.42662e-30
ENSG00000153902	leucine rich repeat LGI family member 4	163175	-1.60169	0.922762	174.525	1.1887e-31	7.50189e-30
ENSG00000117791	mitochondrial amidoxime reducing component 2	54996	-1.44141	3.91712	174.494	1.20034e-31	7.5662e-30
ENSG00000111206	forkhead box M1	2305	3.04004	3.96551	174.897	1.23063e-31	7.74774e-30
ENSG00000074527	netrin 4	59277	-1.6433	5.63063	174.251	1.35635e-31	8.52899e-30
ENSG00000072571	hyaluronan mediated motility receptor	3161	2.6916	2.74027	174.031	1.3897e-31	8.72818e-30
ENSG00000214100	placenta associated 9 pseudogene 1	389033	-2.75846	-4.03724	174.009	1.39983e-31	8.78122e-30
ENSG00000121152	non-SMC condensin I complex subunit H	23397	2.73687	2.69157	173.991	1.40771e-31	8.82001e-30
ENSG00000279662	NA	NA	-2.60077	1.93779	174.209	1.435e-31	8.98022e-30
ENSG00000103034	NDRG family member 4	65009	-2.12351	3.26771	174.216	1.43921e-31	8.99574e-30
ENSG00000171004	heparan sulfate 6-O-sulfotransferase 2	90161	3.68531	4.62695	174.63	1.45824e-31	9.10377e-30
ENSG00000112742	TTK protein kinase	7272	3.02259	2.29085	173.706	1.5427e-31	9.61954e-30
ENSG00000227066	uncharacterized LOC117779438	117779438	6.03547	2.57167	174.428	1.58075e-31	9.84502e-30
ENSG00000159259	chromatin assembly factor 1 subunit B	8208	1.78873	2.78667	173.602	1.59222e-31	9.90464e-30
ENSG00000254959	INMT-MINDY4 readthrough (NMD candidate)	100526825	-2.94944	-2.84941	173.58	1.60364e-31	9.96379e-30
ENSG00000140525	FA complementation group I	55215	1.77656	3.92243	173.573	1.60708e-31	9.97324e-30
ENSG00000198901	protein regulator of cytokinesis 1	9055	2.27784	3.97234	173.246	1.81846e-31	1.12717e-29
ENSG00000120705	eukaryotic translation termination factor 1	2107	-0.799551	6.34864	173.086	1.87556e-31	1.16117e-29
ENSG00000183763	TRAF interacting protein	10293	1.74405	1.51575	173.08	1.87912e-31	1.162e-29
ENSG00000120318	ArfGAP with RhoGAP domain, ankyrin repeat and PH domain 3	64411	-1.31798	4.06794	173.037	1.9053e-31	1.1768e-29
ENSG00000125910	sphingosine-1-phosphate receptor 4	8698	-1.72498	2.59789	172.993	1.93208e-31	1.19192e-29
ENSG00000275178	NA	NA	-2.60567	-3.17339	172.938	1.96596e-31	1.21139e-29
ENSG00000140505	cytochrome P450 family 1 subfamily A member 2	1544	-4.06472	-1.15157	173.335	2.03885e-31	1.25482e-29
ENSG00000019485	PR/SET domain 11	56981	-1.15852	3.05549	172.809	2.04839e-31	1.2592e-29
ENSG00000101115	spalt like transcription factor 4	57167	3.46643	0.644883	172.797	2.05604e-31	1.26242e-29
ENSG00000240184	protocadherin gamma subfamily C, 3	5098	-1.6434	3.72704	172.739	2.09408e-31	1.28426e-29
ENSG00000180385	NA	NA	1.84369	1.03423	172.702	2.11929e-31	1.2982e-29
ENSG00000125414	myosin heavy chain 2	4620	-3.02394	-1.6522	172.52	2.24511e-31	1.37365e-29
ENSG00000255330	SOGA family member 3	387104	-2.38587	-0.770164	172.493	2.2648e-31	1.38408e-29
ENSG00000119888	epithelial cell adhesion molecule	4072	1.58447	8.04483	172.474	2.27869e-31	1.39094e-29
ENSG00000197415	ventricular zone expressed PH domain containing 1	79674	-2.56967	4.36302	173.126	2.35362e-31	1.43499e-29
ENSG00000173611	suppressor of cancer cell invasion	286205	-1.09706	3.5187	172.339	2.378e-31	1.44817e-29
ENSG00000144554	FA complementation group D2	2177	1.40723	3.07758	172.3	2.40833e-31	1.46492e-29
ENSG00000230498	NA	NA	-2.40192	-2.16742	172.253	2.44449e-31	1.48518e-29
ENSG00000137033	interleukin 33	90865	-2.09806	4.90426	172.794	2.46146e-31	1.49375e-29
ENSG00000183048	solute carrier family 25 member 10	1468	2.13545	3.28674	172.195	2.48994e-31	1.50928e-29
ENSG00000159147	DNA replication fork stabilization factor DONSON	29980	1.37646	3.04768	172.034	2.62064e-31	1.58666e-29
ENSG00000123213	neurolysin	57486	1.25934	4.38909	171.96	2.68305e-31	1.62256e-29
ENSG00000184014	DENN domain containing 5A	23258	-0.812504	5.62349	171.845	2.78301e-31	1.68106e-29
ENSG00000103313	MEFV innate immuity regulator, pyrin	4210	-1.85084	0.421138	171.763	2.85666e-31	1.723e-29
ENSG00000179348	GATA binding protein 2	2624	-1.78124	3.7101	171.829	2.85905e-31	1.723e-29
ENSG00000026025	vimentin	7431	-1.29405	9.19186	171.689	2.92474e-31	1.76055e-29
ENSG00000231993	NA	NA	-1.67321	-0.756473	171.578	3.03014e-31	1.82189e-29
ENSG00000115507	orthodenticle homeobox 1	5013	3.18084	1.62738	171.525	3.08231e-31	1.85113e-29
ENSG00000251325	NA	NA	-3.41511	-4.75058	171.413	3.19352e-31	1.9157e-29
ENSG00000168477	tenascin XB	7148	-2.60149	5.1519	172.212	3.20141e-31	1.91824e-29
ENSG00000133116	klotho	9365	-2.39251	2.1912	171.596	3.20918e-31	1.92068e-29
ENSG00000158055	grainyhead like transcription factor 3	57822	3.36061	0.872615	171.203	3.41542e-31	2.04177e-29
ENSG00000138722	multimerin 1	22915	-2.28213	3.49288	171.686	3.43217e-31	2.04943e-29
ENSG00000124766	SRY-box transcription factor 4	6659	1.64204	7.07874	170.982	3.66432e-31	2.18555e-29
ENSG00000197299	BLM RecQ like helicase	641	1.8336	2.09577	170.936	3.71826e-31	2.21519e-29
ENSG00000100479	DNA polymerase epsilon 2, accessory subunit	5427	2.24675	1.7583	170.882	3.78316e-31	2.25128e-29
ENSG00000099860	growth arrest and DNA damage inducible beta	4616	-1.81106	5.86635	171.174	3.8589e-31	2.29373e-29
ENSG00000171848	ribonucleotide reductase regulatory subunit M2	6241	2.87341	4.54158	171.281	3.89933e-31	2.31513e-29
ENSG00000035141	family with sequence similarity 136 member A	84908	1.0836	4.73739	170.735	3.96497e-31	2.35142e-29
ENSG00000143995	Meis homeobox 1	4211	-1.2143	3.50454	170.457	4.33315e-31	2.56685e-29
ENSG00000239839	defensin alpha 3	1668	-3.84229	-3.35445	170.198	4.7059e-31	2.7845e-29
ENSG00000136546	sodium voltage-gated channel alpha subunit 7	6332	-2.28936	4.40731	170.736	4.81658e-31	2.84675e-29
ENSG00000152580	immunoglobulin superfamily member 10	285313	-2.67337	3.41731	170.803	4.83207e-31	2.85267e-29
ENSG00000158122	peroxiredoxin like 2C	195827	-1.03471	3.62004	170.067	4.90734e-31	2.89383e-29
ENSG00000189057	family with sequence similarity 111 member B	374393	2.53998	2.56601	169.993	5.0257e-31	2.96028e-29
ENSG00000148541	family with sequence similarity 13 member C	220965	-1.73076	1.34265	169.882	5.2076e-31	3.06396e-29
ENSG00000039523	RHO family interacting cell polarization regulator 1	79567	-1.29712	5.48814	169.825	5.30337e-31	3.11679e-29
ENSG00000171243	sclerostin domain containing 1	25928	-3.66825	2.67378	170.601	5.4126e-31	3.1774e-29
ENSG00000215875	NA	NA	-2.98162	-4.08024	169.484	5.9144e-31	3.46808e-29
ENSG00000228288	prostate cancer associated transcript 6	100506696	2.6997	1.37761	169.393	6.0886e-31	3.56621e-29
ENSG00000255399	TBX5 antisense RNA 1	255480	-1.72665	2.44477	169.37	6.13287e-31	3.58811e-29
ENSG00000162616	DnaJ heat shock protein family (Hsp40) member B4	11080	-1.41544	3.78987	169.259	6.35447e-31	3.71087e-29
ENSG00000214826	NA	NA	2.36311	0.842028	169.258	6.35693e-31	3.71087e-29
ENSG00000214708	uncharacterized LOC105371730	105371730	-2.0126	1.21493	169.221	6.43292e-31	3.75103e-29
ENSG00000110328	polypeptide N-acetylgalactosaminyltransferase 18	374378	-1.41545	4.64923	169.055	6.78387e-31	3.95124e-29
ENSG00000251359	WWC2 antisense RNA 2	152641	-1.72801	-1.25401	169.023	6.85537e-31	3.98843e-29
ENSG00000110660	solute carrier family 35 member F2	54733	1.71791	4.47523	169.012	6.87969e-31	3.99812e-29
ENSG00000115163	centromere protein A	1058	3.30228	1.53464	168.968	6.97681e-31	4.05005e-29
ENSG00000281852	NA	NA	-2.37114	-1.74151	168.823	7.30798e-31	4.23757e-29
ENSG00000137824	regulator of microtubule dynamics 3	55177	-0.958663	5.3224	168.72	7.55411e-31	4.37543e-29
ENSG00000149131	serpin family G member 1	710	-1.42839	8.03288	168.403	8.36055e-31	4.83715e-29
ENSG00000230316	FEZF1 antisense RNA 1	154860	6.44628	2.37031	169.081	8.62998e-31	4.9875e-29
ENSG00000155066	prominin 2	150696	2.59145	5.61357	168.678	8.84037e-31	5.10343e-29
ENSG00000171611	pre T cell antigen receptor alpha	171558	-2.30704	-0.658352	168.037	9.40508e-31	5.42342e-29
ENSG00000257002	NA	NA	-2.71881	-3.14017	168.01	9.48413e-31	5.46296e-29
ENSG00000104738	minichromosome maintenance complex component 4	4173	1.96831	5.4401	168.054	9.5089e-31	5.47119e-29
ENSG00000133026	myosin heavy chain 10	4628	-1.52586	6.59232	167.736	1.05374e-30	6.05626e-29
ENSG00000108846	ATP binding cassette subfamily C member 3	8714	2.63402	7.22145	168.14	1.06809e-30	6.13198e-29
ENSG00000261634	NA	NA	-2.60584	-0.162843	167.598	1.08286e-30	6.20992e-29
ENSG00000116473	RAP1A, member of RAS oncogene family	5906	-0.852581	5.8532	167.414	1.14862e-30	6.57982e-29
ENSG00000182132	potassium voltage-gated channel interacting protein 1	30820	-2.12579	-1.21726	167.227	1.22012e-30	6.98175e-29
ENSG00000109805	non-SMC condensin I complex subunit G	64151	2.89806	2.77282	167.334	1.22462e-30	6.99982e-29
ENSG00000155660	protein disulfide isomerase family A member 4	9601	1.71164	8.05376	167.047	1.29284e-30	7.38164e-29
ENSG00000252112	NA	NA	-3.24506	-4.83221	167.041	1.29528e-30	7.38751e-29
ENSG00000134532	SRY-box transcription factor 5	6660	-1.77911	1.15569	166.906	1.35254e-30	7.70565e-29
ENSG00000163808	kinesin family member 15	56992	2.46792	1.99689	166.733	1.43016e-30	8.13896e-29
ENSG00000111077	tensin 2	23371	-1.38184	6.10428	166.703	1.44411e-30	8.20939e-29
ENSG00000131153	GINS complex subunit 2	51659	2.64631	2.5684	166.298	1.6455e-30	9.34404e-29
ENSG00000067177	phosphorylase kinase regulatory subunit alpha 1	5255	1.5683	3.78984	166.24	1.67651e-30	9.50569e-29
ENSG00000125319	homologous recombination factor with OB-fold	78995	2.55612	1.72772	166.238	1.67761e-30	9.50569e-29
ENSG00000109674	nei like DNA glycosylase 3	55247	3.84094	1.04061	166.144	1.74673e-30	9.88659e-29
ENSG00000146072	TNF receptor superfamily member 21	27242	1.91102	6.7883	166.079	1.79645e-30	1.0157e-28
ENSG00000010379	solute carrier family 6 member 13	6540	-2.6784	-1.22417	165.962	1.83323e-30	1.03537e-28
ENSG00000006625	gamma-glutamylcyclotransferase	79017	1.62481	4.8836	165.792	1.93679e-30	1.09267e-28
ENSG00000272823	NA	NA	-2.19307	-2.73028	165.681	2.00744e-30	1.13131e-28
ENSG00000100311	platelet derived growth factor subunit B	5155	-1.5823	4.3118	165.646	2.03035e-30	1.14298e-28
ENSG00000253258	NA	NA	5.06491	-2.70212	165.287	2.27974e-30	1.28199e-28
ENSG00000136141	leucine rich repeats and calponin homology domain containing 1	23143	-1.04574	4.00012	165.271	2.29191e-30	1.28744e-28
ENSG00000179967	NA	NA	1.93905	2.97873	165.14	2.39093e-30	1.34162e-28
ENSG00000102384	centromere protein I	2491	2.48653	1.36627	165.062	2.45178e-30	1.37429e-28
ENSG00000134285	FKBP prolyl isomerase 11	51303	1.75018	4.83441	164.959	2.53481e-30	1.41931e-28
ENSG00000148773	marker of proliferation Ki-67	4288	2.84802	5.15532	165.376	2.63266e-30	1.47251e-28
ENSG00000160949	tonsoku like, DNA repair protein	4796	2.01444	3.5865	164.728	2.73098e-30	1.52587e-28
ENSG00000178999	aurora kinase B	9212	3.18225	2.70543	164.914	2.77566e-30	1.54917e-28
ENSG00000085840	origin recognition complex subunit 1	4998	2.44217	1.76095	164.55	2.89284e-30	1.61284e-28
ENSG00000167210	lipoxygenase homology domains 1	125336	-2.15962	-0.789562	164.445	2.99289e-30	1.66684e-28
ENSG00000234506	long intergenic non-protein coding RNA 1506	101927015	-2.39158	-2.72331	164.254	3.18417e-30	1.77148e-28
ENSG00000178301	aquaporin 11	282679	1.47587	0.152711	164.174	3.26702e-30	1.81564e-28
ENSG00000164741	DLC1 Rho GTPase activating protein	10395	-2.04874	6.60367	164.561	3.44764e-30	1.91397e-28
ENSG00000136244	interleukin 6	3569	-2.99779	3.55825	164.712	3.52012e-30	1.95213e-28
ENSG00000136153	LIM domain 7	4008	-1.44637	7.67352	163.934	3.53131e-30	1.95626e-28
ENSG00000184661	cell division cycle associated 2	157313	2.70548	1.5175	163.881	3.5925e-30	1.98804e-28
ENSG00000155090	Kruppel like factor 10	7071	-1.19245	5.85302	163.818	3.66718e-30	2.02721e-28
ENSG00000114853	zinc finger and BTB domain containing 47	92999	-1.09634	3.46154	163.673	3.84286e-30	2.12208e-28
ENSG00000163431	leiomodin 1	25802	-1.75388	4.15051	163.588	4.14695e-30	2.28758e-28
ENSG00000205302	sorting nexin 2	6643	-0.827848	5.59393	163.428	4.16111e-30	2.29297e-28
ENSG00000186188	free fatty acid receptor 4	338557	-2.30239	1.78737	163.415	4.24097e-30	2.3345e-28
ENSG00000127533	F2R like thrombin or trypsin receptor 3	9002	-2.01234	2.49994	163.253	4.40378e-30	2.42157e-28
ENSG00000233290	NA	NA	-2.95232	-5.06559	163.218	4.45372e-30	2.44645e-28
ENSG00000146670	cell division cycle associated 5	113130	2.68596	3.39624	163.262	4.73428e-30	2.59782e-28
ENSG00000185532	protein kinase cGMP-dependent 1	5592	-1.46323	3.20219	162.961	4.8423e-30	2.6543e-28
ENSG00000077522	actinin alpha 2	88	-2.46809	0.233405	162.94	4.87428e-30	2.66903e-28
ENSG00000183378	ovochymase 2	341277	-2.97618	-1.16403	162.937	4.88131e-30	2.67007e-28
ENSG00000196684	hematopoietic SH2 domain containing	84941	1.51002	3.74835	162.765	5.16019e-30	2.81966e-28
ENSG00000117262	G protein-coupled receptor 89A	653519	1.01355	1.44106	162.734	5.21153e-30	2.84254e-28
ENSG00000114113	retinol binding protein 2	5948	-3.03569	-0.522732	162.842	5.21297e-30	2.84254e-28
ENSG00000162836	acid phosphatase 6, lysophosphatidic	51205	1.35322	4.06701	162.684	5.29729e-30	2.8855e-28
ENSG00000114631	podocalyxin like 2	50512	3.2094	4.79912	163.28	5.3159e-30	2.89261e-28
ENSG00000127564	protein kinase, membrane associated tyrosine/threonine 1	9088	2.79937	2.53839	162.574	5.53412e-30	3.00822e-28
ENSG00000153823	phosphotyrosine interaction domain containing 1	55022	-1.88324	4.02531	162.684	5.75562e-30	3.12536e-28
ENSG00000267607	NA	NA	-2.51665	1.28562	162.436	5.90743e-30	3.20446e-28
ENSG00000158373	H2B clustered histone 5	3017	2.53557	3.48549	162.463	6.0517e-30	3.2793e-28
ENSG00000272784	NA	NA	-2.30364	-3.03845	162.206	6.18774e-30	3.34954e-28
ENSG00000129473	BCL2 like 2	599	-0.891686	5.0173	162.073	6.46187e-30	3.4943e-28
ENSG00000136869	toll like receptor 4	7099	-1.60647	4.18193	162.069	6.47332e-30	3.49687e-28
ENSG00000261604	NA	NA	-1.86836	-1.37175	162.011	6.59413e-30	3.55844e-28
ENSG00000178084	5-hydroxytryptamine receptor 3C	170572	-4.05148	-0.978788	162.507	6.61865e-30	3.56798e-28
ENSG00000281406	NA	NA	3.00083	1.57523	161.795	7.07294e-30	3.80894e-28
ENSG00000123352	spermatogenesis associated serine rich 2	65244	1.08189	4.22403	161.624	7.47722e-30	4.0225e-28
ENSG00000204161	transmembrane protein 273	170371	-1.48316	3.45802	161.608	7.51768e-30	4.0401e-28
ENSG00000101347	SAM and HD domain containing deoxynucleoside triphosphate triphosphohydrolase 1	25939	-1.21989	6.71008	161.435	7.95252e-30	4.26928e-28
ENSG00000268754	NA	NA	-2.92257	-4.12459	161.432	7.96051e-30	4.26928e-28
ENSG00000144824	pleckstrin homology like domain family B member 2	90102	-1.68036	4.47148	161.525	8.05168e-30	4.31373e-28
ENSG00000274736	C-C motif chemokine ligand 23	6368	-2.44341	0.584075	161.351	8.17335e-30	4.37442e-28
ENSG00000255552	NA	NA	-3.22427	-4.53994	161.231	8.49908e-30	4.54409e-28
ENSG00000109205	odontogenic, ameloblast associated	54959	-3.22241	-0.656896	161.358	8.71958e-30	4.65425e-28
ENSG00000251003	NA	NA	5.2732	0.975189	161.536	8.72298e-30	4.65425e-28
ENSG00000106086	pleckstrin homology domain containing A8	84725	1.25285	3.6505	161.115	8.82739e-30	4.70514e-28
ENSG00000196616	alcohol dehydrogenase 1B (class I), beta polypeptide	125	-3.05277	6.45135	161.755	9.37172e-30	4.99018e-28
ENSG00000113389	natriuretic peptide receptor 3	4883	-1.8772	4.28396	161.107	9.73955e-30	5.18075e-28
ENSG00000137812	kinetochore scaffold 1	57082	2.37812	2.35962	160.809	9.75227e-30	5.18222e-28
ENSG00000169554	zinc finger E-box binding homeobox 2	9839	-1.38297	5.35908	160.796	9.79318e-30	5.19866e-28
ENSG00000171488	leucine rich repeat containing 8 VRAC subunit C	84230	-1.15384	4.00419	160.754	9.93029e-30	5.26609e-28
ENSG00000161888	SPC24 component of NDC80 kinetochore complex	147841	2.44416	2.07573	160.735	9.99203e-30	5.29344e-28
ENSG00000109686	SH3 domain containing 19	152503	-0.935304	5.68005	160.705	1.00911e-29	5.34049e-28
ENSG00000197753	LHFPL tetraspan subfamily member 5	222662	4.73388	-2.3937	160.668	1.02121e-29	5.39904e-28
ENSG00000108622	intercellular adhesion molecule 2	3384	-1.40459	3.33493	160.572	1.0539e-29	5.56624e-28
ENSG00000076604	TNF receptor associated factor 4	9618	1.30908	6.00326	160.486	1.08358e-29	5.7172e-28
ENSG00000134954	ETS proto-oncogene 1, transcription factor	2113	-1.27325	6.43198	160.482	1.08528e-29	5.7204e-28
ENSG00000131370	SH3 domain binding protein 5	9467	-1.4359	3.42501	160.458	1.09369e-29	5.75887e-28
ENSG00000188092	G protein-coupled receptor 89B	51463	0.993607	1.05614	160.429	1.10406e-29	5.80763e-28
ENSG00000135476	extra spindle pole bodies like 1, separase	9700	2.84461	2.79696	160.475	1.13482e-29	5.96343e-28
ENSG00000133466	C1q and TNF related 6	114904	1.98323	3.85675	160.31	1.14777e-29	6.0254e-28
ENSG00000160801	parathyroid hormone 1 receptor	5745	-1.88424	1.35718	160.249	1.17076e-29	6.1399e-28
ENSG00000112139	MAM domain containing glycosylphosphatidylinositol anchor 1	266727	-1.84877	2.65266	160.2	1.18965e-29	6.2327e-28
ENSG00000205667	arylsulfatase family member H	347527	5.10866	-1.80305	160.151	1.2092e-29	6.32874e-28
ENSG00000162618	adhesion G protein-coupled receptor L4	64123	-1.35427	3.80147	160.128	1.21807e-29	6.36878e-28
ENSG00000224287	MSL complex subunit 3 pseudogene 1	151507	2.77209	-0.968779	159.85	1.33414e-29	6.96865e-28
ENSG00000197879	myosin IC	4641	-1.03982	7.40476	159.636	1.43049e-29	7.46448e-28
ENSG00000165511	ZNF22 antisense RNA 1	220979	-1.26376	0.893651	159.517	1.48771e-29	7.7553e-28
ENSG00000171320	establishment of sister chromatid cohesion N-acetyltransferase 2	157570	2.3526	1.32416	159.51	1.49093e-29	7.76429e-28
ENSG00000229111	MED4 antisense RNA 1	100873965	-2.05538	-2.32939	159.237	1.63047e-29	8.48253e-28
ENSG00000189134	NFKB activating protein like	222698	-1.85867	-1.6155	159.222	1.63845e-29	8.51553e-28
ENSG00000211456	SAC1 like phosphatidylinositide phosphatase	22908	-0.768732	5.15785	159.097	1.7064e-29	8.85988e-28
ENSG00000087274	adducin 1	118	-0.713737	7.21789	159.087	1.71202e-29	8.8802e-28
ENSG00000141696	prolyl 3-hydroxylase family member 4 (inactive)	10609	1.91077	4.4142	158.963	1.78307e-29	9.23954e-28
ENSG00000197930	endoplasmic reticulum oxidoreductase 1 alpha	30001	1.76929	6.79745	158.919	1.80886e-29	9.36387e-28
ENSG00000261008	long intergenic non-protein coding RNA 1572	101927957	2.86535	-1.24182	158.459	2.1035e-29	1.08783e-27
ENSG00000018280	solute carrier family 11 member 1	6556	-1.82645	5.04508	158.796	2.1105e-29	1.09037e-27
ENSG00000145386	cyclin A2	890	2.57767	3.21168	158.516	2.15614e-29	1.11284e-27
ENSG00000107438	PDZ and LIM domain 1	9124	-1.09177	6.81329	158.337	2.18916e-29	1.12877e-27
ENSG00000243384	NA	NA	-3.15858	-3.14646	158.283	2.22874e-29	1.14805e-27
ENSG00000113594	LIF receptor subunit alpha	3977	-1.66301	5.98584	158.378	2.327e-29	1.19748e-27
ENSG00000111252	SH2B adaptor protein 3	10019	-1.01816	4.82554	158.001	2.44457e-29	1.25674e-27
ENSG00000164236	ankyrin repeat domain 33B	651746	-1.9006	2.01016	157.851	2.56785e-29	1.31881e-27
ENSG00000262115	NA	NA	-1.77209	-2.39555	157.829	2.58623e-29	1.32695e-27
ENSG00000129048	atypical chemokine receptor 4	51554	-2.36466	0.600868	157.82	2.59462e-29	1.32994e-27
ENSG00000112242	E2F transcription factor 3	1871	1.30172	4.06429	157.745	2.65909e-29	1.36165e-27
ENSG00000079385	CEA cell adhesion molecule 1	634	2.12287	5.08789	157.889	2.69901e-29	1.38073e-27
ENSG00000153944	musashi RNA binding protein 2	124540	1.199	5.60901	157.502	2.87992e-29	1.47184e-27
ENSG00000080031	protein tyrosine phosphatase receptor type H	5794	4.98172	2.99654	157.989	3.05703e-29	1.56082e-27
ENSG00000068383	inositol polyphosphate-5-phosphatase A	3632	-0.867765	4.11803	157.247	3.13152e-29	1.59729e-27
ENSG00000260102	long intergenic non-protein coding RNA 1070	101928698	-3.24897	-4.3079	157.241	3.1379e-29	1.59898e-27
ENSG00000130037	potassium voltage-gated channel subfamily A member 5	3741	-2.1946	-0.299226	157.193	3.1877e-29	1.62277e-27
ENSG00000165507	DEPP1 autophagy regulator	11067	-1.88707	6.79968	157.622	3.19456e-29	1.62468e-27
ENSG00000155886	solute carrier family 24 member 2	25769	4.78703	-0.747249	157.173	3.22764e-29	1.6399e-27
ENSG00000115368	WD repeat domain 75	84128	0.745988	4.55539	157.028	3.3656e-29	1.70833e-27
ENSG00000105011	anti-silencing function 1B histone chaperone	55723	2.15571	3.22939	156.842	3.57766e-29	1.8142e-27
ENSG00000220205	vesicle associated membrane protein 2	6844	-1.09329	5.5799	156.819	3.60544e-29	1.82651e-27
ENSG00000251322	SH3 and multiple ankyrin repeat domains 3	85358	-1.3931	4.39804	156.673	3.7827e-29	1.91341e-27
ENSG00000111602	timeless circadian regulator	8914	1.56589	4.60136	156.672	3.78432e-29	1.91341e-27
ENSG00000109586	polypeptide N-acetylgalactosaminyltransferase 7	51809	1.6	5.43724	156.569	3.91454e-29	1.97734e-27
ENSG00000121101	testis expressed 14, intercellular bridge forming factor	56155	-1.35643	-0.355367	156.53	3.9647e-29	2.00074e-27
ENSG00000117394	solute carrier family 2 member 1	6513	3.12021	6.2524	157.068	4.04689e-29	2.04024e-27
ENSG00000003249	dysbindin domain containing 1	79007	1.95324	4.20202	156.422	4.10869e-29	2.06939e-27
ENSG00000076555	acetyl-CoA carboxylase beta	32	-1.2941	3.61104	156.377	4.17058e-29	2.09854e-27
ENSG00000164941	integrator complex subunit 8	55656	1.09718	4.70457	156.331	4.23404e-29	2.12841e-27
ENSG00000118322	ATPase phospholipid transporting 10B (putative)	23120	5.71977	3.40103	157.012	4.33012e-29	2.17462e-27
ENSG00000125900	signal regulatory protein delta	128646	-2.08687	-2.7318	156.238	4.36534e-29	2.19019e-27
ENSG00000203288	TDRKH antisense RNA 1	109729141	2.0939	-0.509248	156.178	4.45287e-29	2.23196e-27
ENSG00000261143	ADAMTS7 pseudogene 3	400406	-3.22458	1.35058	156.663	4.45968e-29	2.23322e-27
ENSG00000089225	T-box transcription factor 5	6910	-1.51136	2.93729	156.154	4.48814e-29	2.24532e-27
ENSG00000263893	NA	NA	5.25126	-0.0495227	156.328	4.55019e-29	2.27418e-27
ENSG00000231322	ribosomal protein L13a pseudogene 17	399670	-3.66249	1.61328	156.696	4.63801e-29	2.31585e-27
ENSG00000169856	one cut homeobox 1	3175	6.48742	-0.890009	156.258	4.73129e-29	2.36017e-27
ENSG00000160688	flavin adenine dinucleotide synthetase 1	80308	1.32846	4.92708	155.957	4.78978e-29	2.38706e-27
ENSG00000124067	solute carrier family 12 member 4	6560	-1.04882	5.26692	155.855	4.95327e-29	2.46618e-27
ENSG00000062716	vacuole membrane protein 1	81671	1.3327	7.35767	155.805	5.03533e-29	2.50465e-27
ENSG00000117597	UTP25 small subunit processor component	27042	0.948523	4.28002	155.671	5.26277e-29	2.61528e-27
ENSG00000128641	myosin IB	4430	-1.00002	6.89774	155.659	5.28446e-29	2.62356e-27
ENSG00000102547	calcium binding protein 39 like	81617	-1.38202	3.44527	155.594	5.39773e-29	2.67724e-27
ENSG00000226252	NA	NA	-2.34122	-1.83915	155.587	5.41075e-29	2.68115e-27
ENSG00000129657	SEC14 like lipid binding 1	6397	-1.06243	6.05861	155.451	5.65891e-29	2.80145e-27
ENSG00000272274	long intergenic non-protein coding RNA 551	283483	-2.87229	-0.934437	155.444	5.67856e-29	2.80852e-27
ENSG00000070808	calcium/calmodulin dependent protein kinase II alpha	815	-1.71028	-0.849672	155.344	5.8638e-29	2.89738e-27
ENSG00000116005	prenylcysteine oxidase 1	51449	-1.1324	6.69085	155.087	6.38251e-29	3.1507e-27
ENSG00000243961	NA	NA	-3.04907	0.37419	155.293	6.4828e-29	3.19431e-27
ENSG00000124126	phosphatidylinositol-3,4,5-trisphosphate dependent Rac exchange factor 1	57580	-1.28142	5.41666	155.04	6.48312e-29	3.19431e-27
ENSG00000143324	xenotropic and polytropic retrovirus receptor 1	9213	1.81684	6.50819	155.032	6.56885e-29	3.2335e-27
ENSG00000151414	NIMA related kinase 7	140609	-0.972938	5.8829	154.98	6.61115e-29	3.25125e-27
ENSG00000230798	FOXD3 antisense RNA 1	100996301	6.74538	-0.658219	155.206	6.83214e-29	3.35676e-27
ENSG00000187098	melanocyte inducing transcription factor	4286	-1.27792	3.55911	154.858	6.88538e-29	3.37974e-27
ENSG00000132436	fidgetin like 1	63979	1.45293	3.2544	154.775	7.07579e-29	3.46994e-27
ENSG00000123342	matrix metallopeptidase 19	4327	-1.99853	4.29558	155.117	7.1918e-29	3.52351e-27
ENSG00000155465	solute carrier family 7 member 7	9056	-1.45849	5.00798	154.697	7.26107e-29	3.55411e-27
ENSG00000165905	LARGE xylosyl- and glucuronyltransferase 2	120071	2.49947	4.35056	154.944	7.39976e-29	3.61859e-27
ENSG00000158186	muscle RAS oncogene homolog	22808	-1.10358	4.13438	154.611	7.46967e-29	3.64936e-27
ENSG00000078269	synaptojanin 2	8871	1.43946	4.03757	154.596	7.50712e-29	3.66422e-27
ENSG00000100234	TIMP metallopeptidase inhibitor 3	7078	-1.98951	3.49755	154.817	7.67311e-29	3.74174e-27
ENSG00000166923	gremlin 1, DAN family BMP antagonist	26585	4.73001	4.80766	155.21	7.82809e-29	3.81374e-27
ENSG00000151725	centromere protein U	79682	2.17618	2.98421	154.273	8.35306e-29	4.0657e-27
ENSG00000188730	von Willebrand factor C domain containing 2	375567	-2.61534	-2.20118	154.236	8.45631e-29	4.11212e-27
ENSG00000145861	C1q and TNF related 2	114898	-1.81735	0.530616	154.207	8.53975e-29	4.14882e-27
ENSG00000133104	spartin	23111	-0.925694	4.9824	154.2	8.55933e-29	4.15446e-27
ENSG00000099953	matrix metallopeptidase 11	4320	4.80938	5.36173	154.914	8.6712e-29	4.20485e-27
ENSG00000105173	cyclin E1	898	3.09718	2.17921	154.212	8.78865e-29	4.25784e-27
ENSG00000137076	talin 1	7094	-0.932646	8.09497	154.064	8.95131e-29	4.33262e-27
ENSG00000130590	sterile alpha motif domain containing 10	140700	1.805	2.9423	154.034	9.04177e-29	4.37234e-27
ENSG00000236914	long intergenic non-protein coding RNA 1852	107984773	-1.23264	-0.090748	153.963	9.2576e-29	4.47256e-27
ENSG00000244280	endothelin converting enzyme like 1 pseudogene 2	347694	-3.15146	1.02112	154.294	9.48651e-29	4.57891e-27
ENSG00000233476	NA	NA	-1.93009	3.79903	154.103	9.69407e-29	4.67476e-27
ENSG00000118729	calsequestrin 2	845	-2.60314	0.528759	153.725	1.01013e-28	4.86663e-27
ENSG00000132677	Rh family B glycoprotein	57127	4.47566	-0.79177	153.638	1.03095e-28	4.96236e-27
ENSG00000158125	xanthine dehydrogenase	7498	3.82982	3.47477	154.203	1.03534e-28	4.97891e-27
ENSG00000187741	FA complementation group A	2175	1.73921	3.05833	153.43	1.10459e-28	5.30703e-27
ENSG00000140650	phosphomannomutase 2	5373	1.02296	3.55572	153.366	1.12829e-28	5.41587e-27
ENSG00000174944	purinergic receptor P2Y14	9934	-1.50162	1.74654	153.255	1.17057e-28	5.61366e-27
ENSG00000241839	pleckstrin homology domain containing O2	80301	-1.16856	5.31528	153.016	1.26716e-28	6.07132e-27
ENSG00000160766	glucosylceramidase beta pseudogene 1	2630	1.63858	0.999126	153.006	1.27152e-28	6.08662e-27
ENSG00000011198	abhydrolase domain containing 5, lysophosphatidic acid acyltransferase	51099	-0.97596	3.73126	152.983	1.28118e-28	6.1272e-27
ENSG00000175130	MARCKS like 1	65108	1.88382	6.83544	153.05	1.29127e-28	6.1698e-27
ENSG00000115380	EGF containing fibulin extracellular matrix protein 1	2202	-1.6771	6.68136	153.183	1.30982e-28	6.2527e-27
ENSG00000006740	Rho GTPase activating protein 44	9912	-1.54099	4.48476	152.842	1.35156e-28	6.44606e-27
ENSG00000111339	ADP-ribosyltransferase 4 (inactive) (Dombrock blood group)	420	-2.26148	0.774145	152.671	1.42129e-28	6.77241e-27
ENSG00000137710	radixin	5962	-1.14456	6.18659	152.636	1.43788e-28	6.84521e-27
ENSG00000227508	long intergenic non-protein coding RNA 1624	401289	-2.27108	-2.93415	152.594	1.45813e-28	6.93532e-27
ENSG00000047365	ArfGAP with RhoGAP domain, ankyrin repeat and PH domain 2	116984	-1.26791	4.57261	152.572	1.46874e-28	6.9794e-27
ENSG00000004776	heat shock protein family B (small) member 6	126393	-2.3579	3.28922	152.843	1.56612e-28	7.43537e-27
ENSG00000237517	NA	NA	3.50999	1.99806	152.561	1.57669e-28	7.47874e-27
ENSG00000124615	molybdenum cofactor synthesis 1	4337	-1.32861	3.49831	152.343	1.58474e-28	7.50338e-27
ENSG00000234405	NA	NA	-1.73244	-2.17846	152.343	1.58477e-28	7.50338e-27
ENSG00000130522	JunD proto-oncogene, AP-1 transcription factor subunit	3727	-1.42237	6.87365	152.291	1.61733e-28	7.65063e-27
ENSG00000174749	family with sequence similarity 241 member A	132720	-1.18302	3.38904	152.198	1.66309e-28	7.85997e-27
ENSG00000129353	solute carrier family 44 member 2	57153	-0.992663	7.27304	152.168	1.67976e-28	7.93156e-27
ENSG00000140090	solute carrier family 24 member 4	123041	-1.9283	0.412456	152.006	1.77256e-28	8.36217e-27
ENSG00000261716	H2B clustered histone 20, pseudogene	337873	1.90424	2.8176	151.829	1.88018e-28	8.86184e-27
ENSG00000166965	RCC1 domain containing 1	91433	1.23092	2.84633	151.755	1.92711e-28	9.07482e-27
ENSG00000196793	zinc finger protein 239	8187	1.64205	1.81812	151.624	2.01292e-28	9.47033e-27
ENSG00000152256	pyruvate dehydrogenase kinase 1	5163	1.64864	4.20437	151.537	2.07216e-28	9.74025e-27
ENSG00000136404	transmembrane 6 superfamily member 1	53346	-1.43353	1.80599	151.422	2.15324e-28	1.01123e-26
ENSG00000188322	SH3 domain binding kinase 1	388228	2.65652	4.24668	151.605	2.28256e-28	1.07099e-26
ENSG00000225518	NA	NA	2.30622	-1.24799	151.16	2.34979e-28	1.10155e-26
ENSG00000178695	potassium channel tetramerization domain containing 12	115207	-1.30718	6.7471	151.128	2.37476e-28	1.11225e-26
ENSG00000215704	chymotrypsin like elastase 2B	51032	-2.15466	-2.36592	151.115	2.38518e-28	1.11613e-26
ENSG00000267280	TBX2 antisense RNA 1	103689912	-1.90274	0.231448	151.092	2.40366e-28	1.12377e-26
ENSG00000183615	family with sequence similarity 167 member B	84734	-1.43124	1.90518	151.071	2.42035e-28	1.13056e-26
ENSG00000198053	signal regulatory protein alpha	140885	-1.36725	5.54811	151.052	2.43602e-28	1.13686e-26
ENSG00000137274	biphenyl hydrolase like	670	1.24401	3.55843	150.879	2.58007e-28	1.20301e-26
ENSG00000159176	cysteine and glycine rich protein 1	1465	-1.00225	7.59515	150.849	2.60613e-28	1.21407e-26
ENSG00000171163	zinc finger protein 692	55657	1.73632	4.1966	150.795	2.65385e-28	1.2352e-26
ENSG00000145675	phosphoinositide-3-kinase regulatory subunit 1	5295	-1.06629	5.30619	150.745	2.69819e-28	1.25472e-26
ENSG00000137575	syndecan binding protein	6386	-0.928852	7.32885	150.694	2.74478e-28	1.27525e-26
ENSG00000114346	epithelial cell transforming 2	1894	1.94446	4.68981	150.649	2.83746e-28	1.31705e-26
ENSG00000116014	KISS1 receptor	84634	6.22306	0.131277	150.968	2.83982e-28	1.31705e-26
ENSG00000249706	NA	NA	-2.14142	-3.12537	150.383	3.04468e-28	1.41081e-26
ENSG00000143748	nuclear VCP like	4931	0.760174	4.08521	150.233	3.2011e-28	1.48198e-26
ENSG00000141570	chromobox 8	57332	1.30904	2.87279	150.228	3.20736e-28	1.48355e-26
ENSG00000239697	TNF superfamily member 12	8742	-1.17781	4.4276	150.144	3.29795e-28	1.5241e-26
ENSG00000108379	Wnt family member 3	7473	2.10141	2.65454	150.032	3.42392e-28	1.58092e-26
ENSG00000166086	junctional adhesion molecule 3	83700	-1.33862	4.10075	150.002	3.45849e-28	1.59547e-26
ENSG00000126524	SBDS ribosome maturation factor	51119	-0.880577	5.80697	149.926	3.54748e-28	1.63507e-26
ENSG00000272666	KLHDC7B divergent transcript	105373098	2.9178	1.15349	149.91	3.5666e-28	1.64243e-26
ENSG00000163380	leiomodin 3	56203	-1.46061	-1.50375	149.9	3.57844e-28	1.64643e-26
ENSG00000103269	rhomboid like 1	9028	3.23141	1.63097	149.842	3.69467e-28	1.69841e-26
ENSG00000237523	long intergenic non-protein coding RNA 857	439990	2.00324	1.01788	149.79	3.71293e-28	1.7053e-26
ENSG00000272473	NA	NA	-2.35617	-2.03502	149.744	3.77055e-28	1.73024e-26
ENSG00000149554	checkpoint kinase 1	1111	1.97317	3.00915	149.706	3.81882e-28	1.75085e-26
ENSG00000137203	transcription factor AP-2 alpha	7020	3.60864	3.03777	150.134	3.84715e-28	1.76229e-26
ENSG00000132688	nestin	10763	-1.72037	5.46855	149.953	3.85915e-28	1.76623e-26
ENSG00000130518	IQ motif containing N	80726	-2.22811	3.07261	150.012	3.86502e-28	1.76737e-26
ENSG00000160870	cytochrome P450 family 3 subfamily A member 7	1551	-2.07694	-0.671569	149.6	3.95641e-28	1.80757e-26
ENSG00000116771	agmatinase	79814	2.42935	0.851252	149.561	4.00795e-28	1.82951e-26
ENSG00000120907	adrenoceptor alpha 1A	148	-3.22103	-0.615795	149.607	4.2656e-28	1.94542e-26
ENSG00000100558	pleckstrin 2	26499	2.52435	3.25584	149.46	4.35913e-28	1.98634e-26
ENSG00000234380	long intergenic non-protein coding RNA 1426	100506385	2.63875	1.77478	149.136	4.62123e-28	2.10393e-26
ENSG00000171631	pyrimidinergic receptor P2Y6	5031	2.93899	3.33577	149.456	4.643e-28	2.112e-26
ENSG00000261373	VPS9D1 antisense RNA 1	100128881	2.82049	1.48638	149.103	4.67279e-28	2.12369e-26
ENSG00000146250	serine protease 35	167681	-2.25692	-0.302507	148.96	4.90129e-28	2.2256e-26
ENSG00000120833	suppressor of cytokine signaling 2	8835	-1.99236	4.53814	149.296	5.02542e-28	2.27998e-26
ENSG00000234754	long intergenic non-protein coding RNA 2817	400804	-2.65841	-3.72013	148.709	5.33105e-28	2.41654e-26
ENSG00000225792	uncharacterized LOC105375304	105375304	-1.99017	-0.808768	148.669	5.40272e-28	2.4469e-26
ENSG00000280255	NA	NA	-2.18512	-1.4209	148.652	5.43451e-28	2.45916e-26
ENSG00000137075	ring finger protein 38	152006	-0.754636	4.90798	148.585	5.55742e-28	2.5126e-26
ENSG00000138316	ADAM metallopeptidase with thrombospondin type 1 motif 14	140766	2.64603	2.06	148.582	5.56264e-28	2.51278e-26
ENSG00000281160	NA	NA	-2.90512	-4.93351	148.247	6.22608e-28	2.81004e-26
ENSG00000171885	aquaporin 4	361	-2.8913	7.09795	148.858	6.41759e-28	2.89397e-26
ENSG00000236485	NA	NA	-3.01652	-4.90388	148.08	6.58477e-28	2.96679e-26
ENSG00000234678	NA	NA	1.7297	0.573681	148.044	6.66306e-28	2.99947e-26
ENSG00000138738	PR/SET domain 5	11107	-1.22003	2.12293	148.032	6.69113e-28	3.00951e-26
ENSG00000176444	CDC like kinase 2	1196	1.06469	4.91196	148.002	6.7583e-28	3.0371e-26
ENSG00000149269	p21 (RAC1) activated kinase 1	5058	1.07426	5.5951	147.986	6.79425e-28	3.05062e-26
ENSG00000147536	GINS complex subunit 4	84296	2.22927	1.85093	147.932	6.91948e-28	3.10418e-26
ENSG00000137807	kinesin family member 23	9493	2.28248	3.09796	147.819	7.18778e-28	3.22177e-26
ENSG00000169679	BUB1 mitotic checkpoint serine/threonine kinase	699	2.37063	3.50662	147.862	7.44549e-28	3.33442e-26
ENSG00000165474	gap junction protein beta 2	2706	4.35761	4.16025	148.287	7.63137e-28	3.41473e-26
ENSG00000174306	zinc fingers and homeoboxes 3	23051	-0.962335	4.48374	147.561	7.83719e-28	3.50381e-26
ENSG00000206538	vestigial like family member 3	389136	-1.63446	4.16338	147.601	7.96063e-28	3.55595e-26
ENSG00000168484	surfactant protein C	6440	-4.44961	12.0423	148.298	7.96882e-28	3.55657e-26
ENSG00000180061	transmembrane protein 150B	284417	-1.87243	1.68886	147.44	8.16295e-28	3.64009e-26
ENSG00000174640	solute carrier organic anion transporter family member 2A1	6578	-1.83859	6.00783	147.797	8.22012e-28	3.66245e-26
ENSG00000198298	zinc finger protein 485	220992	1.20923	0.956841	147.309	8.5309e-28	3.79767e-26
ENSG00000187513	gap junction protein alpha 4	2701	-1.4894	2.92442	147.142	9.0244e-28	4.01393e-26
ENSG00000243244	stonin 1	11037	-1.32625	2.71343	147.135	9.04471e-28	4.01954e-26
ENSG00000179528	ladybird homeobox 2	85474	2.08546	-0.214274	146.581	1.09014e-27	4.84055e-26
ENSG00000123360	phosphodiesterase 1B	5153	-1.58589	2.08354	146.457	1.13632e-27	5.0413e-26
ENSG00000089169	rabphilin 3A	22895	-2.30291	-2.08474	146.415	1.15286e-27	5.11031e-26
ENSG00000189108	interleukin 1 receptor accessory protein like 2	26280	6.21136	-1.61607	146.538	1.1619e-27	5.14602e-26
ENSG00000172244	chromosome 5 open reading frame 34	375444	1.8932	1.0923	146.358	1.17492e-27	5.19927e-26
ENSG00000163412	eukaryotic translation initiation factor 4E family member 3	317649	-1.06977	4.55801	146.166	1.25376e-27	5.54344e-26
ENSG00000213057	chromosome 1 open reading frame 220	400798	2.33732	-1.12919	146.163	1.25485e-27	5.54357e-26
ENSG00000139597	NEDD4 binding protein 2 like 1	90634	-1.12998	3.53699	146.132	1.2679e-27	5.59647e-26
ENSG00000164687	fatty acid binding protein 5	2171	-1.94705	3.90676	146.355	1.30585e-27	5.75913e-26
ENSG00000144681	SH3 and cysteine rich domain	6769	-2.12949	2.99132	146.089	1.40709e-27	6.20034e-26
ENSG00000205086	chromosome 2 putative open reading frame 91	400950	-2.70309	-0.86476	145.801	1.41801e-27	6.24318e-26
ENSG00000224968	long intergenic non-protein coding RNA 1645	102724661	-2.64279	-2.86378	145.783	1.42646e-27	6.27512e-26
ENSG00000131171	SH3 domain binding glutamate rich protein like	6451	-0.975932	6.3467	145.764	1.43549e-27	6.30941e-26
ENSG00000093217	xylulokinase	9942	1.53911	1.75693	145.762	1.43668e-27	6.30941e-26
ENSG00000165140	fructose-bisphosphatase 1	2203	-1.61405	6.63194	145.864	1.49472e-27	6.55876e-26
ENSG00000144642	RNA binding motif single stranded interacting protein 3	27303	-1.54446	3.99597	145.636	1.49896e-27	6.57187e-26
ENSG00000198682	3'-phosphoadenosine 5'-phosphosulfate synthase 2	9060	-1.51523	6.21483	145.688	1.53648e-27	6.7307e-26
ENSG00000204577	leukocyte immunoglobulin like receptor B3	11025	-1.38004	1.99386	145.49	1.57498e-27	6.89355e-26
ENSG00000237649	kinesin family member C1	3833	2.51638	3.6045	145.713	1.57775e-27	6.8999e-26
ENSG00000154839	spindle and kinetochore associated complex subunit 1	220134	2.76564	1.47169	145.377	1.63619e-27	7.14946e-26
ENSG00000138483	coiled-coil domain containing 54	84692	-2.27259	-3.7794	145.31	1.67332e-27	7.30557e-26
ENSG00000225683	PACRG antisense RNA 3	729658	-3.36103	-2.81636	145.268	1.71147e-27	7.46586e-26
ENSG00000156675	RAB11 family interacting protein 1	80223	-1.42428	6.70817	145.253	1.72944e-27	7.53794e-26
ENSG00000137976	deoxyribonuclease 2 beta	58511	-2.75476	-0.00596111	145.264	1.74734e-27	7.60963e-26
ENSG00000198753	plexin B3	5365	3.50916	3.735	145.676	1.75785e-27	7.64569e-26
ENSG00000103175	WAP four-disulfide core domain 1	58189	-1.82968	2.44669	145.163	1.75856e-27	7.64569e-26
ENSG00000175711	UDP-GlcNAc:betaGal beta-1,3-N-acetylglucosaminyltransferase like 1	146712	1.15649	2.41148	145.052	1.82592e-27	7.93196e-26
ENSG00000046889	phosphatidylinositol-3,4,5-trisphosphate dependent Rac exchange factor 2	80243	-1.83363	3.12055	145.073	1.86392e-27	8.09026e-26
ENSG00000172201	inhibitor of DNA binding 4, HLH protein	3400	-1.86105	4.1707	145.266	1.86849e-27	8.10339e-26
ENSG00000085514	paired immunoglobin like type 2 receptor alpha	29992	-1.52677	3.34395	144.972	1.87589e-27	8.12869e-26
ENSG00000110887	D-amino acid oxidase	1610	-2.42174	-3.44205	144.965	1.88077e-27	8.14306e-26
ENSG00000109771	LRP2 binding protein	55805	-1.59719	2.22311	144.865	1.94542e-27	8.41602e-26
ENSG00000136111	TBC1 domain family member 4	9882	-1.00062	4.33291	144.829	1.9694e-27	8.51269e-26
ENSG00000231439	WASH and IL9R antisense RNA 2	100132169	3.4359	-1.54817	144.756	2.01844e-27	8.71743e-26
ENSG00000078124	alkaline ceramidase 3	55331	-0.816078	4.57621	144.609	2.12088e-27	9.15226e-26
ENSG00000241158	ADAMTS9 antisense RNA 1	101929335	-2.43822	0.289143	144.498	2.20233e-27	9.4959e-26
ENSG00000197275	RAD54 homolog B	25788	1.61028	0.72454	144.474	2.22017e-27	9.56492e-26
ENSG00000169330	membrane integral NOTCH2 associated receptor 1	23251	2.01922	0.0430383	144.398	2.27836e-27	9.80751e-26
ENSG00000179855	GIPC PDZ domain containing family member 3	126326	-1.34846	1.92616	144.289	2.36421e-27	1.01686e-25
ENSG00000165424	zinc finger CCHC-type containing 24	219654	-1.02618	4.52135	144.234	2.40843e-27	1.03503e-25
ENSG00000169241	solute carrier family 50 member 1	55974	1.76435	5.99084	144.202	2.4606e-27	1.05658e-25
ENSG00000164934	DDB1 and CUL4 associated factor 13	25879	1.18754	4.92339	144.138	2.48837e-27	1.06762e-25
ENSG00000150551	LY6/PLAUR domain containing 1	116372	4.0121	1.6168	144.283	2.59444e-27	1.11222e-25
ENSG00000072657	thyrotropin releasing hormone degrading enzyme	29953	-3.07218	0.843039	144.336	2.60813e-27	1.11717e-25
ENSG00000197694	spectrin alpha, non-erythrocytic 1	6709	-0.882203	7.68502	143.964	2.63949e-27	1.12967e-25
ENSG00000213088	atypical chemokine receptor 1 (Duffy blood group)	2532	-2.31097	3.98385	144.339	2.74507e-27	1.1739e-25
ENSG00000233539	uncharacterized LOC730338	730338	4.70783	-0.405031	143.828	2.86247e-27	1.2231e-25
ENSG00000183605	sideroflexin 4	119559	1.30339	3.85678	143.664	2.92149e-27	1.24729e-25
ENSG00000168078	PDZ binding kinase	55872	3.1063	2.14982	143.753	2.96217e-27	1.26362e-25
ENSG00000140297	glucosaminyl (N-acetyl) transferase 3, mucin type	9245	5.09469	4.79254	144.283	2.97657e-27	1.26873e-25
ENSG00000138778	centromere protein E	1062	2.42583	2.60761	143.606	2.97967e-27	1.26901e-25
ENSG00000233077	long intergenic non-protein coding RNA 1271	101927586	2.49177	-1.4996	143.401	3.19438e-27	1.35935e-25
ENSG00000011347	synaptotagmin 7	9066	3.28377	5.07262	143.947	3.19879e-27	1.36011e-25
ENSG00000081041	C-X-C motif chemokine ligand 2	2920	-2.3683	5.49447	143.855	3.32993e-27	1.41472e-25
ENSG00000158352	shroom family member 4	57477	-1.65707	4.60806	143.377	3.42266e-27	1.45293e-25
ENSG00000188833	ectonucleoside triphosphate diphosphohydrolase 8	377841	4.65206	1.54578	143.55	3.45068e-27	1.46363e-25
ENSG00000281398	NA	NA	2.11756	0.497318	143.118	3.51666e-27	1.49041e-25
ENSG00000130755	glia maturation factor gamma	9535	-1.41068	4.36228	143.091	3.54828e-27	1.50258e-25
ENSG00000117139	lysine demethylase 5B	10765	1.04999	6.13727	142.958	3.71223e-27	1.57074e-25
ENSG00000060140	serine/threonine/tyrosine kinase 1	55359	2.40797	2.30591	142.794	3.92589e-27	1.6598e-25
ENSG00000260742	NA	NA	-1.43645	-1.32231	142.741	3.99694e-27	1.68847e-25
ENSG00000187866	family with sequence similarity 122A	116224	-0.65751	3.84923	142.73	4.01226e-27	1.69356e-25
ENSG00000182134	tudor and KH domain containing	11022	1.38924	4.22436	142.714	4.03331e-27	1.70107e-25
ENSG00000171121	potassium calcium-activated channel subfamily M regulatory beta subunit 3	27094	1.72785	0.747193	142.627	4.15448e-27	1.75076e-25
ENSG00000276850	NA	NA	-2.90638	1.12162	142.917	4.18789e-27	1.76341e-25
ENSG00000123219	centromere protein K	64105	2.01323	1.78694	142.488	4.35608e-27	1.83275e-25
ENSG00000110876	selectin P ligand	6404	-1.43119	5.10111	142.426	4.47979e-27	1.88328e-25
ENSG00000167900	thymidine kinase 1	7083	2.38801	4.83992	142.698	4.52116e-27	1.89914e-25
ENSG00000138363	5-aminoimidazole-4-carboxamide ribonucleotide formyltransferase/IMP cyclohydrolase	471	1.10233	5.75368	142.258	4.7105e-27	1.97708e-25
ENSG00000133195	solute carrier family 39 member 11	201266	1.24754	5.30302	142.166	4.85969e-27	2.03806e-25
ENSG00000187801	ZFP69 zinc finger protein B	65243	1.63836	0.484126	142.151	4.88509e-27	2.04706e-25
ENSG00000106327	transferrin receptor 2	7036	3.12176	1.11343	142.135	4.91153e-27	2.05649e-25
ENSG00000138411	HECT, C2 and WW domain containing E3 ubiquitin protein ligase 2	57520	-1.42687	4.22147	142.116	4.94332e-27	2.06814e-25
ENSG00000229950	NA	NA	3.05572	-1.28322	141.96	5.21411e-27	2.17968e-25
ENSG00000173714	WAP, follistatin/kazal, immunoglobulin, kunitz and netrin domain containing 2	124857	-2.88834	-1.29097	141.965	5.26638e-27	2.19977e-25
ENSG00000272183	NA	NA	1.97282	-1.55618	141.822	5.46421e-27	2.28057e-25
ENSG00000257604	NA	NA	-2.87785	-0.979293	141.816	5.58498e-27	2.32912e-25
ENSG00000166313	amyloid beta precursor protein binding family B member 1	322	-1.27772	4.24062	141.738	5.62218e-27	2.34275e-25
ENSG00000273540	ATP/GTP binding protein like 1	123624	-3.02025	-2.85402	141.681	5.73357e-27	2.38726e-25
ENSG00000166856	G protein-coupled receptor 182	11318	-1.65377	-1.51081	141.594	5.90476e-27	2.45658e-25
ENSG00000141448	GATA binding protein 6	2627	-1.76468	3.83126	141.617	6.22322e-27	2.587e-25
ENSG00000165434	phosphoglucomutase 2 like 1	283209	1.75955	4.55287	141.339	6.44216e-27	2.67588e-25
ENSG00000105613	microtubule associated serine/threonine kinase 1	22983	3.22259	0.321526	141.259	6.61965e-27	2.74742e-25
ENSG00000119686	FLVCR heme transporter 2	55640	-1.32171	3.79774	141.22	6.70827e-27	2.78114e-25
ENSG00000247373	NA	NA	1.63798	1.14276	141.219	6.71158e-27	2.78114e-25
ENSG00000037280	fms related receptor tyrosine kinase 4	2324	-1.40356	4.0596	140.952	7.35114e-27	3.04375e-25
ENSG00000171522	prostaglandin E receptor 4	5734	-1.4891	3.78984	140.882	7.5274e-27	3.11425e-25
ENSG00000144218	AF4/FMR2 family member 3	3899	-2.31569	3.2409	141.238	7.66589e-27	3.16903e-25
ENSG00000137491	solute carrier organic anion transporter family member 2B1	11309	-1.48423	6.36341	140.918	7.72948e-27	3.19279e-25
ENSG00000111450	syntaxin 2	2054	-0.914872	3.56202	140.798	7.74736e-27	3.19764e-25
ENSG00000104918	resistin	56729	-2.96226	1.67273	141.113	8.00366e-27	3.30081e-25
ENSG00000115598	interleukin 1 receptor like 2	8808	2.186	0.877746	140.67	8.09362e-27	3.33528e-25
ENSG00000145050	mesencephalic astrocyte derived neurotrophic factor	7873	1.34822	5.62842	140.66	8.12154e-27	3.34414e-25
ENSG00000111684	lysophosphatidylcholine acyltransferase 3	10162	-1.04588	3.9447	140.629	8.20715e-27	3.37672e-25
ENSG00000164576	SAP30 like	79685	-0.776156	4.4875	140.56	8.4046e-27	3.45523e-25
ENSG00000168528	serine incorporator 2	347735	2.01797	6.78481	140.747	8.45604e-27	3.47364e-25
ENSG00000250041	NA	NA	-2.21095	-2.2374	140.423	8.80605e-27	3.61457e-25
ENSG00000225556	C2 calcium dependent domain containing 4D	100191040	2.40501	0.0461274	140.4	8.87567e-27	3.64028e-25
ENSG00000167513	chromatin licensing and DNA replication factor 1	81620	2.49442	3.00232	140.486	8.91067e-27	3.65176e-25
ENSG00000163468	chaperonin containing TCP1 subunit 3	7203	1.23568	7.49627	140.276	9.26061e-27	3.79219e-25
ENSG00000112406	hdc homolog, cell cycle regulator	51696	-0.819266	4.84462	140.164	9.62211e-27	3.93714e-25
ENSG00000164362	telomerase reverse transcriptase	7015	4.99121	-1.10763	140.212	9.71657e-27	3.97267e-25
ENSG00000180437	olfactory receptor family 6 subfamily K member 4 pseudogene	128370	-3.11956	-4.74452	139.992	1.02042e-26	4.16878e-25
ENSG00000132205	elastin microfibril interfacer 2	84034	-1.26232	4.62696	139.984	1.02332e-26	4.17736e-25
ENSG00000264425	microRNA 4653	100616117	3.15908	-2.48492	139.942	1.03792e-26	4.23296e-25
ENSG00000071967	cytochrome b reductase 1	79901	-1.68049	7.09736	140.223	1.03857e-26	4.23296e-25
ENSG00000251287	ALG1 chitobiosyldiphosphodolichol beta-mannosyltransferase like 2	644974	2.00014	-1.21878	139.932	1.04166e-26	4.24226e-25
ENSG00000147655	R-spondin 2	340419	-2.70671	1.02392	140.117	1.05144e-26	4.27871e-25
ENSG00000163362	innate immunity activator	55765	2.07544	4.52197	139.911	1.1038e-26	4.4883e-25
ENSG00000198648	serine/threonine kinase 39	27347	1.48349	5.17294	139.656	1.14467e-26	4.65087e-25
ENSG00000254973	NA	NA	2.49001	-0.738137	139.539	1.19172e-26	4.83825e-25
ENSG00000171241	SHC binding and spindle associated 1	79801	2.03835	2.44375	139.53	1.19522e-26	4.84868e-25
ENSG00000007968	E2F transcription factor 2	1870	2.17862	1.85126	139.486	1.21346e-26	4.91886e-25
ENSG00000197587	diencephalon/mesencephalon homeobox 1	127343	6.12951	-0.284917	139.77	1.22568e-26	4.96451e-25
ENSG00000087586	aurora kinase A	6790	2.46178	3.56821	139.622	1.24512e-26	5.03934e-25
ENSG00000147202	diaphanous related formin 2	1730	-1.03725	4.25202	139.097	1.38635e-26	5.60661e-25
ENSG00000255197	NA	NA	-1.54552	0.706305	139.09	1.38979e-26	5.61614e-25
ENSG00000279468	NA	NA	2.55727	-1.13699	139.046	1.41105e-26	5.69764e-25
ENSG00000104728	Rho guanine nucleotide exchange factor 10	9639	-1.14385	4.53616	138.966	1.45012e-26	5.85086e-25
ENSG00000137343	alpha tubulin acetyltransferase 1	79969	1.33181	3.18002	138.918	1.47405e-26	5.94283e-25
ENSG00000166143	protein phosphatase 1 regulatory inhibitor subunit 14D	54866	5.87246	2.82213	139.503	1.47808e-26	5.95446e-25
ENSG00000132953	exportin 4	64328	-0.784582	4.31772	138.9	1.48337e-26	5.97118e-25
ENSG00000265107	gap junction protein alpha 5	2702	-1.64284	4.6851	139.056	1.49727e-26	6.02248e-25
ENSG00000101811	cleavage stimulation factor subunit 2	1478	1.02724	3.65985	138.838	1.51543e-26	6.0908e-25
ENSG00000170145	salt inducible kinase 2	23235	-1.02228	5.47674	138.792	1.53946e-26	6.18263e-25
ENSG00000203761	NA	NA	1.51703	1.1286	138.77	1.55078e-26	6.21878e-25
ENSG00000182272	beta-1,4-N-acetyl-galactosaminyltransferase 4	338707	4.88584	2.8181	139.31	1.55085e-26	6.21878e-25
ENSG00000164093	paired like homeodomain 2	5308	8.24528	2.23061	139.364	1.56179e-26	6.25786e-25
ENSG00000257913	DDN and PRKAG1 antisense RNA 1	105369758	2.46827	-0.842956	138.746	1.56371e-26	6.26073e-25
ENSG00000101057	MYB proto-oncogene like 2	4605	3.51525	4.54374	139.252	1.57776e-26	6.31213e-25
ENSG00000148344	prostaglandin E synthase	9536	2.73082	4.39204	139.064	1.59975e-26	6.39519e-25
ENSG00000268798	NA	NA	-1.4679	-2.19989	138.572	1.6602e-26	6.63178e-25
ENSG00000159708	leucine rich repeat containing 36	55282	-2.63212	2.61879	138.749	1.80496e-26	7.20451e-25
ENSG00000137571	solute carrier organic anion transporter family member 5A1	81796	3.17362	1.26346	138.117	1.94149e-26	7.74353e-25
ENSG00000276409	C-C motif chemokine ligand 14	6358	-2.29366	0.81556	138.112	1.944e-26	7.74761e-25
ENSG00000246582	uncharacterized LOC389641	389641	1.36988	0.878811	138.109	1.94574e-26	7.74863e-25
ENSG00000137872	semaphorin 6D	80031	-2.10861	2.67347	138.253	1.97846e-26	7.87291e-25
ENSG00000198853	RUN and SH3 domain containing 2	9853	-0.974853	4.04557	138.016	2.00921e-26	7.98919e-25
ENSG00000163145	C1q and TNF related 7	114905	-2.24323	2.28097	138.148	2.05291e-26	8.15671e-25
ENSG00000164109	mitotic arrest deficient 2 like 1	4085	2.29878	3.24982	137.888	2.15607e-26	8.56008e-25
ENSG00000178997	exonuclease 3'-5' domain containing 1	161829	-2.46123	-2.58835	137.774	2.18354e-26	8.66252e-25
ENSG00000118523	cellular communication network factor 2	1490	-1.67961	7.42038	138.038	2.1984e-26	8.71487e-25
ENSG00000066336	Spi-1 proto-oncogene	6688	-1.56684	5.2507	137.898	2.21434e-26	8.77136e-25
ENSG00000233221	NA	NA	6.30951	-1.74407	137.874	2.22292e-26	8.79869e-25
ENSG00000188800	transmembrane and coiled-coil domains 2	127391	-2.57769	-4.20137	137.695	2.244e-26	8.87538e-25
ENSG00000185985	SLIT and NTRK like family member 2	84631	-2.74286	-1.03292	137.682	2.25857e-26	8.92622e-25
ENSG00000139174	prickle planar cell polarity protein 1	144165	-1.45909	2.36911	137.613	2.30804e-26	9.11484e-25
ENSG00000232188	NA	NA	-3.08449	-2.75882	137.539	2.36769e-26	9.34331e-25
ENSG00000133835	hydroxysteroid 17-beta dehydrogenase 4	3295	-0.9485	6.49198	137.457	2.43471e-26	9.60052e-25
ENSG00000101104	poly(A) binding protein cytoplasmic 1 like	80336	2.29361	4.42729	137.674	2.45456e-26	9.67149e-25
ENSG00000163938	G protein nucleolar 3	26354	1.01917	5.56369	137.087	2.7655e-26	1.08884e-24
ENSG00000272789	NA	NA	-2.64967	-1.23871	137.071	2.78126e-26	1.09422e-24
ENSG00000141527	caspase recruitment domain family member 14	79092	3.21964	2.28855	137.262	2.79389e-26	1.09836e-24
ENSG00000150275	protocadherin related 15	65217	-2.90494	0.0661642	137.208	2.82755e-26	1.11065e-24
ENSG00000164188	RAN binding protein 3 like	202151	-1.93692	-0.036702	137.021	2.82942e-26	1.11065e-24
ENSG00000111863	androgen dependent TFPI regulating protein	84830	-2.13959	2.37671	137.123	2.88358e-26	1.13106e-24
ENSG00000258873	double homeobox A	503835	-2.95998	-4.70858	136.954	2.89555e-26	1.1349e-24
ENSG00000085563	ATP binding cassette subfamily B member 1	5243	-1.68022	1.78619	136.894	2.9555e-26	1.15753e-24
ENSG00000137831	uveal autoantigen with coiled-coil domains and ankyrin repeats	55075	-1.12363	4.96655	136.772	3.08262e-26	1.20641e-24
ENSG00000129195	PICALM interacting mitotic regulator	54478	2.84858	1.57903	136.759	3.09633e-26	1.21087e-24
ENSG00000198865	coiled-coil domain containing 152	100129792	-1.29798	0.75685	136.744	3.11329e-26	1.21659e-24
ENSG00000256234	NA	NA	-1.98619	-1.02926	136.715	3.14428e-26	1.22778e-24
ENSG00000116678	leptin receptor	3953	-1.89776	4.39334	136.97	3.222e-26	1.25718e-24
ENSG00000095713	cartilage acidic protein 1	55118	-2.6431	5.29393	137.195	3.25436e-26	1.26886e-24
ENSG00000251138	long intergenic non-protein coding RNA 2882	100507377	6.89996	-0.73763	136.924	3.26683e-26	1.27277e-24
ENSG00000249000	NA	NA	-2.6597	-5.13105	206.992	3.27089e-26	1.2734e-24
ENSG00000112964	growth hormone receptor	2690	-1.92501	1.40623	136.58	3.2942e-26	1.28152e-24
ENSG00000196876	sodium voltage-gated channel alpha subunit 8	6334	2.95516	1.49078	136.513	3.37121e-26	1.3105e-24
ENSG00000256663	NA	NA	2.95913	-1.68097	136.494	3.39331e-26	1.31811e-24
ENSG00000245025	NA	NA	-1.12408	-0.417314	136.446	3.45017e-26	1.3392e-24
ENSG00000100292	heme oxygenase 1	3162	-1.83223	5.87551	136.769	3.49393e-26	1.35517e-24
ENSG00000160013	prostaglandin I2 receptor	5739	-1.31121	2.12665	136.401	3.50315e-26	1.35774e-24
ENSG00000279117	NA	NA	-1.72493	4.49766	136.57	3.57752e-26	1.38553e-24
ENSG00000153071	DAB adaptor protein 2	1601	-1.16356	5.77405	136.311	3.61356e-26	1.39845e-24
ENSG00000171502	collagen type XXIV alpha 1 chain	255631	1.90565	1.12108	136.278	3.65545e-26	1.41361e-24
ENSG00000163918	replication factor C subunit 4	5984	1.63652	3.29972	136.133	3.84248e-26	1.48484e-24
ENSG00000115756	hippocalcin like 1	3241	-1.16398	5.97281	135.955	4.08725e-26	1.57825e-24
ENSG00000092853	claspin	63967	2.49172	1.86648	135.89	4.17934e-26	1.61262e-24
ENSG00000109099	peripheral myelin protein 22	5376	-1.25936	5.89263	135.752	4.38289e-26	1.68991e-24
ENSG00000078549	ADCYAP receptor type I	117	-2.15265	-0.338546	135.638	4.56025e-26	1.75699e-24
ENSG00000161929	SLP adaptor and CSK interacting membrane protein	388325	-1.50215	2.95201	135.628	4.57477e-26	1.76129e-24
ENSG00000164611	PTTG1 regulator of sister chromatid separation, securin	9232	2.13492	3.57089	135.569	4.79485e-26	1.84466e-24
ENSG00000155897	adenylate cyclase 8	114	-3.82022	-0.344421	135.766	5.04912e-26	1.94104e-24
ENSG00000139112	GABA type A receptor associated protein like 1	23710	-1.13737	5.72701	135.298	5.12809e-26	1.96995e-24
ENSG00000236499	long intergenic non-protein coding RNA 896	150197	3.38531	-0.974405	135.289	5.14478e-26	1.97491e-24
ENSG00000246982	NA	NA	2.39744	-0.768886	135.197	5.31058e-26	2.03705e-24
ENSG00000206053	Jupiter microtubule associated homolog 2	90861	1.03547	6.5669	135.112	5.46972e-26	2.09655e-24
ENSG00000047849	microtubule associated protein 4	4134	-0.768208	7.3432	135.103	5.48677e-26	2.10154e-24
ENSG00000280323	NA	NA	-2.85897	-4.28815	135.012	5.66179e-26	2.16698e-24
ENSG00000082512	TNF receptor associated factor 5	7188	1.41777	4.09841	134.996	5.6935e-26	2.17752e-24
ENSG00000278876	NA	NA	2.53135	-1.99554	134.979	5.72647e-26	2.18853e-24
ENSG00000267122	NA	NA	-2.06927	-2.76649	134.951	5.78275e-26	2.20842e-24
ENSG00000185614	inka box actin regulator 1	389119	-1.48022	0.591655	134.832	6.02604e-26	2.29964e-24
ENSG00000174282	zinc finger and BTB domain containing 4	57659	-0.975595	6.42952	134.772	6.15276e-26	2.34628e-24
ENSG00000271614	ATP2B1 antisense RNA 1	338758	-1.18729	0.18689	134.742	6.21584e-26	2.36861e-24
ENSG00000255986	metallothionein 1J, pseudogene	4498	-2.97988	-2.90831	134.691	6.3274e-26	2.40936e-24
ENSG00000143374	threonyl-tRNA synthetase 2, mitochondrial	80222	1.00857	4.57998	134.684	6.34357e-26	2.41375e-24
ENSG00000106025	tetraspanin 12	23554	-1.30615	5.17598	134.672	6.36927e-26	2.42176e-24
ENSG00000259933	uncharacterized LOC105371049	105371049	3.80591	0.220442	134.4	7.06069e-26	2.6827e-24
ENSG00000163882	RNA polymerase II, I and III subunit H	5437	1.12281	4.90094	134.311	7.21661e-26	2.73995e-24
ENSG00000169704	glycoprotein IX platelet	2815	-2.83693	-2.92257	134.306	7.22951e-26	2.74285e-24
ENSG00000088320	RRAD and GEM like GTPase 1	28954	-1.53347	0.285281	134.096	7.77701e-26	2.94842e-24
ENSG00000167972	ATP binding cassette subfamily A member 3	21	-2.07321	8.12586	134.543	7.82546e-26	2.96463e-24
ENSG00000177324	BEN domain containing 2	139105	-2.89396	-4.51777	134.047	7.91013e-26	2.99453e-24
ENSG00000204020	lipase family member N	643418	-2.56787	-2.28696	134.032	7.95183e-26	3.00791e-24
ENSG00000242598	NA	NA	-3.10987	-4.60794	134.03	7.95702e-26	3.00791e-24
ENSG00000267095	NA	NA	-2.52006	-4.11131	133.825	8.54274e-26	3.22699e-24
ENSG00000196628	transcription factor 4	6925	-1.19652	5.50419	133.808	8.5952e-26	3.24446e-24
ENSG00000086232	eukaryotic translation initiation factor 2 alpha kinase 1	27102	0.931402	7.13025	133.75	8.76998e-26	3.30803e-24
ENSG00000137288	ubiquinol-cytochrome c reductase complex assembly factor 2	84300	1.38318	4.5866	133.741	8.79495e-26	3.31437e-24
ENSG00000083290	unc-51 like autophagy activating kinase 2	9706	-0.905323	4.12299	133.74	8.7995e-26	3.31437e-24
ENSG00000253821	NA	NA	-2.90571	-2.71251	133.707	8.90046e-26	3.34998e-24
ENSG00000008086	cyclin dependent kinase like 5	6792	-1.10711	4.01083	133.648	9.0842e-26	3.41667e-24
ENSG00000118785	secreted phosphoprotein 1	6696	4.69976	8.36195	134.227	9.13822e-26	3.43451e-24
ENSG00000052802	methylsterol monooxygenase 1	6307	-1.22503	5.93043	133.512	9.52262e-26	3.5764e-24
ENSG00000124143	Rho GTPase activating protein 40	343578	3.8025	2.6849	133.759	9.99454e-26	3.75094e-24
ENSG00000126602	TNF receptor associated protein 1	10131	1.10118	5.12087	133.291	1.02836e-25	3.85666e-24
ENSG00000130826	dyskerin pseudouridine synthase 1	1736	1.03703	5.40957	133.259	1.04002e-25	3.89758e-24
ENSG00000137486	arrestin beta 1	408	-1.21091	5.59707	133.171	1.07211e-25	4.01495e-24
ENSG00000186340	thrombospondin 2	7058	2.61485	6.64503	133.47	1.11302e-25	4.16517e-24
ENSG00000145194	endothelin converting enzyme 2	9718	1.91872	2.73814	132.915	1.17185e-25	4.38215e-24
ENSG00000110446	solute carrier family 15 member 3	51296	-1.36793	5.34448	132.867	1.19539e-25	4.467e-24
ENSG00000224738	NA	NA	-1.20521	-1.00582	132.795	1.22192e-25	4.56286e-24
ENSG00000264538	NA	NA	1.13072	2.40217	132.781	1.22794e-25	4.58207e-24
ENSG00000272411	NA	NA	-2.61795	-3.80906	132.678	1.27292e-25	4.74651e-24
ENSG00000151651	ADAM metallopeptidase domain 8	101	2.10648	5.24893	132.866	1.29034e-25	4.80801e-24
ENSG00000144354	cell division cycle associated 7	83879	2.79238	3.76862	132.955	1.29992e-25	4.84027e-24
ENSG00000090447	transcription factor AP-4	7023	1.22019	3.16859	132.601	1.30716e-25	4.86375e-24
ENSG00000143554	solute carrier family 27 member 3	11000	-1.2731	4.91367	132.572	1.32058e-25	4.91017e-24
ENSG00000161958	fibroblast growth factor 11	2256	3.12479	-0.656966	132.522	1.34389e-25	4.99326e-24
ENSG00000203883	SRY-box transcription factor 18	54345	-1.62588	2.6441	132.429	1.38781e-25	5.15278e-24
ENSG00000109065	N-acetyltransferase 9 (putative)	26151	1.05544	4.48527	132.419	1.39288e-25	5.16794e-24
ENSG00000164749	hepatocyte nuclear factor 4 gamma	3174	3.4338	2.25676	132.644	1.40785e-25	5.21977e-24
ENSG00000173137	aarF domain containing kinase 5	203054	1.69035	3.04036	132.375	1.4144e-25	5.24033e-24
ENSG00000051180	RAD51 recombinase	5888	1.9326	1.72204	132.354	1.42464e-25	5.27452e-24
ENSG00000130775	thymocyte selection associated family member 2	9473	-1.13719	5.25096	132.321	1.44099e-25	5.33126e-24
ENSG00000234763	NA	NA	-2.9098	-4.17033	132.219	1.49312e-25	5.52022e-24
ENSG00000178773	copine 7	27132	3.33798	2.30341	132.319	1.56934e-25	5.79789e-24
ENSG00000130844	zinc finger protein 331	55422	-1.23863	4.36155	132.072	1.57196e-25	5.80347e-24
ENSG00000149575	sodium voltage-gated channel beta subunit 2	6327	-1.98964	0.445846	132.05	1.58378e-25	5.84296e-24
ENSG00000126458	RAS related	6237	-1.36287	5.35225	132.037	1.59536e-25	5.88152e-24
ENSG00000251034	NA	NA	-1.32884	0.0727268	132.025	1.59769e-25	5.88595e-24
ENSG00000101916	toll like receptor 8	51311	-1.80861	2.92503	132.064	1.61288e-25	5.93769e-24
ENSG00000237413	uncharacterized MGC27382	149047	-2.92917	-0.488154	132.084	1.65235e-25	6.07873e-24
ENSG00000137460	FH2 domain containing 1	85462	-1.18592	4.29807	131.866	1.68893e-25	6.20889e-24
ENSG00000260461	NA	NA	-1.31479	2.00501	131.846	1.70056e-25	6.24724e-24
ENSG00000152455	suppressor of variegation 3-9 homolog 2	79723	1.20948	2.54036	131.813	1.72045e-25	6.31587e-24
ENSG00000154258	ATP binding cassette subfamily A member 9	10350	-1.68263	1.7033	131.785	1.73734e-25	6.37339e-24
ENSG00000122877	early growth response 2	1959	-1.7608	3.90356	131.89	1.79387e-25	6.57615e-24
ENSG00000130701	RBBP8 N-terminal like	140893	2.15884	1.62708	131.68	1.80218e-25	6.60195e-24
ENSG00000272783	NA	NA	-1.98873	-2.57513	131.513	1.90988e-25	6.9916e-24
ENSG00000143630	hyperpolarization activated cyclic nucleotide gated potassium channel 3	57657	1.89041	2.09473	131.408	1.98175e-25	7.24959e-24
ENSG00000163661	pentraxin 3	5806	-2.40586	1.41317	131.526	2.00204e-25	7.31868e-24
ENSG00000259054	long intergenic non-protein coding RNA 2332	105370400	4.08801	-3.1444	131.374	2.00507e-25	7.32462e-24
ENSG00000100526	cyclin dependent kinase inhibitor 3	1033	2.64206	2.15152	131.351	2.03084e-25	7.41358e-24
ENSG00000164047	cathelicidin antimicrobial peptide	820	-2.64314	-0.397695	131.222	2.14465e-25	7.82353e-24
ENSG00000144677	CTD small phosphatase like	10217	-1.0133	5.43377	131.176	2.14898e-25	7.83385e-24
ENSG00000262884	uncharacterized LOC101927911	101927911	2.88739	-1.72067	131.16	2.16058e-25	7.87064e-24
ENSG00000114378	hyaluronidase 1	3373	-2.06397	4.17322	131.437	2.23485e-25	8.13553e-24
ENSG00000256443	NA	NA	3.6226	-1.0276	130.911	2.35721e-25	8.57496e-24
ENSG00000124664	SAM pointed domain containing ETS transcription factor	25803	3.3424	4.61435	131.354	2.38416e-25	8.66693e-24
ENSG00000236341	NA	NA	-3.16042	-4.13788	130.833	2.42204e-25	8.7985e-24
ENSG00000235350	NA	NA	5.04669	-3.72676	130.812	2.44013e-25	8.85803e-24
ENSG00000075702	WD repeat domain 62	284403	2.19786	2.73175	130.792	2.45686e-25	8.91256e-24
ENSG00000271643	NA	NA	-0.969923	0.239228	130.742	2.50077e-25	9.06555e-24
ENSG00000278399	retinol dehydrogenase 16 (all-trans) pseudogene	390332	4.10996	-2.53881	130.609	2.61982e-25	9.49053e-24
ENSG00000189241	TSPY like 1	7259	-0.793302	5.72357	130.563	2.66249e-25	9.63839e-24
ENSG00000003147	islet cell autoantigen 1	3382	1.10937	4.80297	130.555	2.66981e-25	9.65821e-24
ENSG00000139835	growth hormone regulated TBC protein 1	79774	1.42487	2.92632	130.498	2.72286e-25	9.84328e-24
ENSG00000142731	polo like kinase 4	10733	1.84924	2.17827	130.487	2.73419e-25	9.87738e-24
ENSG00000144230	G protein-coupled receptor 17	2840	-2.07935	-0.56909	130.483	2.73809e-25	9.88462e-24
ENSG00000007168	platelet activating factor acetylhydrolase 1b regulatory subunit 1	5048	-0.62697	6.43026	130.46	2.75982e-25	9.95616e-24
ENSG00000233903	NA	NA	1.37638	-0.455124	130.438	2.78125e-25	1.00265e-23
ENSG00000104059	family with sequence similarity 189 member A1	23359	-2.3504	0.11412	130.425	2.7936e-25	1.00641e-23
ENSG00000060718	collagen type XI alpha 1 chain	1301	5.72831	4.83187	130.972	2.83543e-25	1.02078e-23
ENSG00000197008	zinc finger protein 138	7697	1.07525	2.5207	130.357	2.86096e-25	1.02926e-23
ENSG00000124116	WAP four-disulfide core domain 3	140686	3.85701	2.55032	130.689	2.89852e-25	1.04205e-23
ENSG00000107719	phosphatase domain containing paladin 1	27143	-1.24366	3.82297	130.317	2.90095e-25	1.0422e-23
ENSG00000255559	ZNF252P antisense RNA 1	286103	2.03896	-1.71027	130.31	2.90819e-25	1.04408e-23
ENSG00000166579	nudE neurodevelopment protein 1 like 1	81565	-0.649659	4.90237	130.22	3.00161e-25	1.07688e-23
ENSG00000248464	FGF10 antisense RNA 1	101927075	-2.98018	-4.13263	130.124	3.1037e-25	1.11274e-23
ENSG00000042980	ADAM metallopeptidase domain 28	10863	2.31321	4.42064	130.358	3.12067e-25	1.11806e-23
ENSG00000271857	NA	NA	2.38422	-1.61725	130.105	3.12475e-25	1.11875e-23
ENSG00000157600	transmembrane protein 164	84187	-1.02769	5.58113	130.101	3.12898e-25	1.1195e-23
ENSG00000127920	G protein subunit gamma 11	2791	-1.82649	5.13213	130.414	3.15115e-25	1.12666e-23
ENSG00000235721	NA	NA	3.77029	-1.60098	130.032	3.20615e-25	1.14553e-23
ENSG00000184343	SRSF protein kinase 3	26576	3.20791	1.76785	130.15	3.21571e-25	1.14816e-23
ENSG00000172167	MDM2 binding protein	27085	1.56512	1.73886	129.997	3.245e-25	1.1572e-23
ENSG00000203523	taste 2 receptor member 2, pseudogene	338396	4.91701	-3.38509	129.997	3.24547e-25	1.1572e-23
ENSG00000176208	ATPase family AAA domain containing 5	79915	1.49928	2.20566	129.967	3.28006e-25	1.16874e-23
ENSG00000115604	interleukin 18 receptor 1	8809	-1.58533	2.21015	129.964	3.2834e-25	1.16913e-23
ENSG00000138594	tropomodulin 3	29766	-0.791358	6.13185	129.962	3.28571e-25	1.16915e-23
ENSG00000251628	NA	NA	-2.91913	-4.92843	129.946	3.30418e-25	1.17462e-23
ENSG00000050555	laminin subunit gamma 3	10319	-1.81949	3.97538	130.186	3.30558e-25	1.17462e-23
ENSG00000267532	mir-497-195 cluster host gene	100506755	-1.28795	-0.435772	129.928	3.32484e-25	1.18066e-23
ENSG00000261685	NA	NA	-2.11536	1.99728	129.939	3.42075e-25	1.21389e-23
ENSG00000182600	secondary ossification center associated regulator of chondrocyte maturation	389084	2.37412	-0.100351	129.596	3.73443e-25	1.3243e-23
ENSG00000261089	NA	NA	3.78752	-2.44075	129.568	3.77162e-25	1.33658e-23
ENSG00000259417	cortexin domain containing 1	100996492	-2.86457	1.34487	129.878	3.78712e-25	1.34116e-23
ENSG00000116128	BCL9 transcription coactivator	607	1.2585	4.89551	129.532	3.8197e-25	1.35178e-23
ENSG00000261123	NA	NA	3.88304	0.0826317	129.575	3.8246e-25	1.3526e-23
ENSG00000144591	GDP-mannose pyrophosphorylase A	29926	0.970403	4.97346	129.472	3.90159e-25	1.37889e-23
ENSG00000207110	RNA, variant U1 small nuclear 32	106481624	3.02896	-2.36802	129.449	3.93294e-25	1.38903e-23
ENSG00000142632	Rho guanine nucleotide exchange factor 19	128272	1.63395	4.53078	129.377	4.03317e-25	1.42346e-23
ENSG00000185332	TMEM105 long non-coding RNA	284186	2.32032	1.14146	129.365	4.05029e-25	1.42854e-23
ENSG00000165548	transmembrane protein 63C	57156	4.1137	2.83708	129.709	4.17477e-25	1.47144e-23
ENSG00000105778	AVL9 cell migration associated	23080	0.963029	5.52364	129.25	4.21763e-25	1.48554e-23
ENSG00000132763	metabolism of cobalamin associated C	25974	1.00923	2.61413	129.109	4.43117e-25	1.55971e-23
ENSG00000146242	trophoblast glycoprotein	7162	1.5997	4.51188	129.091	4.45947e-25	1.56861e-23
ENSG00000225612	uncharacterized LOC105375589	105375589	-2.54024	-5.06956	129.04	4.53912e-25	1.59555e-23
ENSG00000253159	protocadherin gamma subfamily A, 12	26025	-1.49235	0.634296	129.007	4.59245e-25	1.61321e-23
ENSG00000087903	regulatory factor X2	5990	-1.52517	3.79055	129.007	4.62948e-25	1.62512e-23
ENSG00000116117	par-3 family cell polarity regulator beta	117583	-1.13271	3.72212	128.947	4.69078e-25	1.64553e-23
ENSG00000189366	ALG1 chitobiosyldiphosphodolichol beta-mannosyltransferase like	200810	3.24864	1.87087	129.091	4.70533e-25	1.64952e-23
ENSG00000111412	SREBF pathway regulator in golgi 1	79794	-1.08451	6.24116	128.903	4.76302e-25	1.66863e-23
ENSG00000258597	serpin family A member 2 (gene/pseudogene)	390502	-3.23591	-4.38439	128.815	4.9122e-25	1.71973e-23
ENSG00000105219	cyclin P	79935	3.99634	0.935255	128.936	5.00022e-25	1.74937e-23
ENSG00000242125	small nucleolar RNA host gene 3	8420	1.56495	4.16732	128.753	5.02045e-25	1.75527e-23
ENSG00000196247	zinc finger protein 107	51427	1.24901	3.17216	128.74	5.04424e-25	1.76241e-23
ENSG00000053254	forkhead box N3	1112	-0.83484	5.46667	128.636	5.23144e-25	1.82659e-23
ENSG00000127528	Kruppel like factor 2	10365	-1.66262	4.65845	128.794	5.32872e-25	1.85931e-23
ENSG00000224228	NA	NA	-2.66414	-4.12052	128.436	5.61269e-25	1.95708e-23
ENSG00000126953	translocase of inner mitochondrial membrane 8A	1678	1.0789	2.10623	128.356	5.77318e-25	2.0117e-23
ENSG00000104413	epithelial splicing regulatory protein 1	54845	1.06836	6.09095	128.314	5.85805e-25	2.03991e-23
ENSG00000229970	NA	NA	5.26343	-1.12377	128.397	5.98605e-25	2.08309e-23
ENSG00000163710	procollagen C-endopeptidase enhancer 2	26577	-2.49275	3.08339	128.635	6.03608e-25	2.0991e-23
ENSG00000184557	suppressor of cytokine signaling 3	9021	-1.62105	7.09707	128.427	6.13393e-25	2.13171e-23
ENSG00000204713	tripartite motif containing 27	5987	0.754263	5.71197	128.14	6.22817e-25	2.16301e-23
ENSG00000113368	lamin B1	4001	1.70844	4.56379	128.117	6.27982e-25	2.1795e-23
ENSG00000185480	PARP1 binding protein	55010	1.90012	1.75493	128.022	6.49155e-25	2.25149e-23
ENSG00000150510	family with sequence similarity 124 member A	220108	-1.40042	1.08896	127.992	6.56163e-25	2.27428e-23
ENSG00000073111	minichromosome maintenance complex component 2	4171	1.79161	4.77332	127.933	6.84518e-25	2.37098e-23
ENSG00000065675	protein kinase C theta	5588	-1.49	2.23178	127.869	6.85059e-25	2.37128e-23
ENSG00000136261	basic leucine zipper and W2 domains 2	28969	1.14122	5.68216	127.851	6.89516e-25	2.38385e-23
ENSG00000177406	NINJ2 antisense RNA 1	100049716	-1.0625	3.40368	127.851	6.89605e-25	2.38385e-23
ENSG00000266643	microRNA 3677	100500812	-2.22281	-2.73761	127.832	6.94195e-25	2.39812e-23
ENSG00000124212	prostaglandin I2 synthase	5740	-1.59755	4.42672	127.919	7.08744e-25	2.44676e-23
ENSG00000128016	ZFP36 ring finger protein	7538	-1.81169	7.96767	127.937	7.55561e-25	2.60666e-23
ENSG00000163069	sarcoglycan beta	6443	-0.993119	4.45909	127.54	7.69346e-25	2.65246e-23
ENSG00000197670	NA	NA	2.63409	0.244345	127.478	7.86218e-25	2.70884e-23
ENSG00000007372	paired box 6	5080	-1.36472	0.440914	127.466	7.89604e-25	2.71871e-23
ENSG00000170312	cyclin dependent kinase 1	983	2.21203	4.05319	127.512	8.27825e-25	2.84843e-23
ENSG00000162747	Fc fragment of IgG receptor IIIb	2215	-2.46631	1.61506	127.493	8.42162e-25	2.89585e-23
ENSG00000204839	maestro heat like repeat family member 6	642475	2.42407	4.62777	127.55	8.5249e-25	2.92943e-23
ENSG00000066468	fibroblast growth factor receptor 2	2263	-1.70139	4.68096	127.384	8.83499e-25	3.03399e-23
ENSG00000165914	tetratricopeptide repeat domain 7B	145567	-0.994475	3.46135	127.043	9.16727e-25	3.14602e-23
ENSG00000082996	ring finger protein 13	11342	-0.828121	5.7027	126.992	9.33294e-25	3.20077e-23
ENSG00000087237	cholesteryl ester transfer protein	1071	-1.30728	0.524108	126.977	9.3843e-25	3.21627e-23
ENSG00000140832	MARVEL domain containing 3	91862	1.39218	3.46105	126.967	9.41616e-25	3.22507e-23
ENSG00000243701	DPPA2 upstream binding RNA	344595	-1.27037	1.364	126.934	9.52663e-25	3.26076e-23
ENSG00000260804	long intergenic non-protein coding RNA 1963	150967	-1.23593	1.88125	126.881	9.70756e-25	3.32051e-23
ENSG00000120370	golgin, RAB6 interacting	92344	0.922333	3.39197	126.876	9.72392e-25	3.32392e-23
ENSG00000033170	fucosyltransferase 8	2530	1.43139	5.25073	126.858	9.78567e-25	3.34284e-23
ENSG00000215788	TNF receptor superfamily member 25	8718	2.0586	3.17081	126.856	9.79554e-25	3.34402e-23
ENSG00000104783	potassium calcium-activated channel subfamily N member 4	3783	3.23801	4.91095	127.281	9.90836e-25	3.38032e-23
ENSG00000122565	chromobox 3	11335	0.951479	6.87134	126.803	9.97619e-25	3.40123e-23
ENSG00000107968	mitogen-activated protein kinase kinase kinase 8	1326	-1.12973	4.0165	126.761	1.01258e-24	3.45e-23
ENSG00000171303	potassium two pore domain channel subfamily K member 3	3777	-2.36235	3.93069	126.987	1.08999e-24	3.71129e-23
ENSG00000184730	apolipoprotein B receptor	55911	-1.55382	4.08985	126.632	1.09152e-24	3.7141e-23
ENSG00000237424	FOXD2 adjacent opposite strand RNA 1	84793	1.62458	1.34198	126.508	1.10703e-24	3.76442e-23
ENSG00000260633	NA	NA	-1.90333	-2.12966	126.496	1.11181e-24	3.77819e-23
ENSG00000260686	NA	NA	-1.3999	0.430235	126.415	1.14426e-24	3.88594e-23
ENSG00000104147	Opa interacting protein 5	11339	2.02358	0.286067	126.339	1.17532e-24	3.98882e-23
ENSG00000234155	long intergenic non-protein coding RNA 2535	101928820	4.18757	-1.60706	126.317	1.18465e-24	4.01787e-23
ENSG00000176890	thymidylate synthetase	7298	1.73821	3.61089	126.239	1.21763e-24	4.12704e-23
ENSG00000135929	cytochrome P450 family 27 subfamily A member 1	1593	-1.61134	6.06945	126.457	1.22167e-24	4.13803e-23
ENSG00000185640	keratin 79	338785	-3.02129	-1.32838	126.35	1.22932e-24	4.16126e-23
ENSG00000259078	NA	NA	2.98075	-1.7068	126.162	1.25119e-24	4.23253e-23
ENSG00000162817	chromosome 1 open reading frame 115	79762	-1.56016	4.45599	126.281	1.25472e-24	4.24173e-23
ENSG00000158089	polypeptide N-acetylgalactosaminyltransferase 14	79623	3.57282	3.44115	126.459	1.30893e-24	4.42212e-23
ENSG00000164045	cell division cycle 25A	993	2.05055	1.34023	126.014	1.31843e-24	4.45134e-23
ENSG00000018408	WW domain containing transcription regulator 1	25937	-1.03718	6.11081	126.006	1.32207e-24	4.46074e-23
ENSG00000103353	ubiquitin family domain containing 1	56061	0.826511	5.32143	125.979	1.3351e-24	4.50176e-23
ENSG00000101265	Ras association domain family member 2	9770	-1.1697	4.95248	125.872	1.38643e-24	4.67182e-23
ENSG00000158270	collectin subfamily member 12	81035	-1.71285	5.39676	126.063	1.42781e-24	4.80815e-23
ENSG00000260037	NA	NA	-1.43154	-2.59164	125.719	1.46371e-24	4.92586e-23
ENSG00000183765	checkpoint kinase 2	11200	1.3627	2.9894	125.707	1.46963e-24	4.94261e-23
ENSG00000168496	flap structure-specific endonuclease 1	2237	1.40373	4.09589	125.686	1.48082e-24	4.97703e-23
ENSG00000166275	BLOC-1 related complex subunit 7	119032	-0.931107	4.15012	125.666	1.49142e-24	5.00941e-23
ENSG00000121671	cryptochrome circadian regulator 2	1408	-1.07572	5.32864	125.656	1.49672e-24	5.024e-23
ENSG00000154040	calcium binding tyrosine phosphorylation regulated	26256	4.8098	3.03082	126.127	1.49962e-24	5.03049e-23
ENSG00000161955	TNF superfamily member 13	8741	-1.18728	4.16229	125.641	1.50426e-24	5.04186e-23
ENSG00000128610	FEZ family zinc finger 1	389549	5.91159	1.3581	126.06	1.50495e-24	5.04186e-23
ENSG00000138193	phospholipase C epsilon 1	51196	-1.36811	3.97564	125.602	1.52561e-24	5.10781e-23
ENSG00000223392	CLDN10 antisense RNA 1	100874194	6.50209	0.000652175	125.938	1.52934e-24	5.11506e-23
ENSG00000166748	NA	NA	-2.90124	-1.22725	125.697	1.52974e-24	5.11506e-23
ENSG00000225648	SBDS pseudogene 1	155370	-0.777256	3.27455	125.589	1.53243e-24	5.12078e-23
ENSG00000196196	histidine rich carboxyl terminus 1	646962	-1.83872	0.541381	125.557	1.54967e-24	5.17505e-23
ENSG00000261888	NA	NA	-1.64352	0.571238	125.532	1.56376e-24	5.21878e-23
ENSG00000182481	karyopherin subunit alpha 2	3838	1.73447	5.72255	125.461	1.64672e-24	5.49213e-23
ENSG00000160207	heat shock transcription factor 2 binding protein	11077	1.97624	-1.05699	125.263	1.71969e-24	5.73066e-23
ENSG00000100625	SIX homeobox 4	51804	2.0026	3.47316	125.304	1.72044e-24	5.73066e-23
ENSG00000120334	centromere protein L	91687	1.27597	2.30774	125.253	1.72617e-24	5.74607e-23
ENSG00000157927	Rap associating with DIL domain	55698	-2.11925	1.75955	125.247	1.77141e-24	5.8929e-23
ENSG00000229081	NA	NA	-2.37761	-3.68427	125.145	1.79311e-24	5.9613e-23
ENSG00000110031	leupaxin	9404	-1.06733	4.32572	125.137	1.79858e-24	5.97567e-23
ENSG00000254827	solute carrier family 22 member 18 antisense	5003	2.53291	1.45106	125.077	1.83714e-24	6.09988e-23
ENSG00000242147	long intergenic non-protein coding RNA 2677	102723629	4.88399	-1.81536	125.002	1.90868e-24	6.33339e-23
ENSG00000163354	DC-STAMP domain containing 2	127579	2.38002	0.463402	124.957	1.91664e-24	6.35575e-23
ENSG00000146918	non-SMC condensin II complex subunit G2	54892	1.60281	3.9787	124.955	1.91865e-24	6.35836e-23
ENSG00000196497	importin 4	79711	1.31241	1.91324	124.925	1.93868e-24	6.42069e-23
ENSG00000102543	cytidine and dCMP deaminase domain containing 1	81602	-0.620269	2.21173	124.862	1.98239e-24	6.56128e-23
ENSG00000152766	ankyrin repeat domain 22	118932	2.69388	3.32806	125.093	1.99897e-24	6.61196e-23
ENSG00000090674	mucolipin 1	57192	-1.0154	4.33779	124.833	2.00323e-24	6.62185e-23
ENSG00000128567	podocalyxin like	5420	-1.14262	5.96524	124.757	2.05757e-24	6.79715e-23
ENSG00000173210	actin binding LIM protein family member 3	22885	-1.60361	3.92162	124.723	2.16479e-24	7.14682e-23
ENSG00000065534	myosin light chain kinase	4638	-1.28826	6.41107	124.54	2.22289e-24	7.33399e-23
ENSG00000254560	BBOX1 antisense RNA 1	103695435	5.2704	-0.148505	124.741	2.25353e-24	7.43038e-23
ENSG00000152253	SPC25 component of NDC80 kinetochore complex	57405	2.12819	1.2414	124.432	2.30949e-24	7.61007e-23
ENSG00000162769	FLVCR heme transporter 1	28982	1.18373	3.7928	124.388	2.34612e-24	7.72589e-23
ENSG00000137868	signaling receptor and transporter of retinol STRA6	64220	4.35878	3.05498	124.749	2.41793e-24	7.95734e-23
ENSG00000070669	asparagine synthetase (glutamine-hydrolyzing)	440	1.48609	4.37476	124.296	2.42383e-24	7.97173e-23
ENSG00000114353	G protein subunit alpha i2	2771	-0.848402	7.86512	124.229	2.4821e-24	8.15822e-23
ENSG00000160179	ATP binding cassette subfamily G member 1	9619	-1.37323	5.20508	124.114	2.62527e-24	8.62334e-23
ENSG00000182533	caveolin 3	859	-2.77933	-2.39543	124.063	2.63288e-24	8.64291e-23
ENSG00000140451	PIF1 5'-to-3' DNA helicase	80119	2.27727	1.15841	124.056	2.63981e-24	8.66019e-23
ENSG00000155265	golgin A7 family member B	401647	2.69059	3.86248	124.359	2.64362e-24	8.66726e-23
ENSG00000242078	NA	NA	3.23519	-3.31711	123.988	2.70384e-24	8.85912e-23
ENSG00000204566	NA	NA	-3.11728	-2.332	123.984	2.79515e-24	9.15255e-23
ENSG00000268941	long intergenic non-protein coding RNA 1711	79160	3.5319	-2.59196	123.805	2.88574e-24	9.44324e-23
ENSG00000145335	synuclein alpha	6622	-1.53246	1.33915	123.725	2.9691e-24	9.70991e-23
ENSG00000139132	FYVE, RhoGEF and PH domain containing 4	121512	-1.00149	4.3423	123.588	3.11763e-24	1.01893e-22
ENSG00000126218	coagulation factor X	2159	-1.59646	1.5971	123.583	3.1228e-24	1.01998e-22
ENSG00000198554	WD repeat and HMG-box DNA binding protein 1	11169	1.64603	3.09667	123.571	3.13615e-24	1.0237e-22
ENSG00000255147	NA	NA	-2.69214	-2.84301	123.508	3.20708e-24	1.0462e-22
ENSG00000234800	NA	NA	4.17821	-2.78041	123.501	3.21476e-24	1.04804e-22
ENSG00000249453	NA	NA	-2.93921	-3.79755	123.488	3.23046e-24	1.0525e-22
ENSG00000123146	adhesion G protein-coupled receptor E5	976	-1.30791	6.67209	123.473	3.2702e-24	1.06479e-22
ENSG00000173599	pyruvate carboxylase	5091	1.6614	4.45853	123.433	3.29414e-24	1.07135e-22
ENSG00000261222	NA	NA	-1.88794	-2.86829	123.433	3.29448e-24	1.07135e-22
ENSG00000179044	exocyst complex component 3 like 1	283849	-1.23062	2.09962	123.34	3.40524e-24	1.10668e-22
ENSG00000278619	mitochondrial rRNA methyltransferase 1	79922	1.24112	2.37088	123.294	3.46122e-24	1.12418e-22
ENSG00000186074	CD300 molecule like family member f	146722	-1.66391	3.23766	123.306	3.52037e-24	1.14267e-22
ENSG00000225880	long intergenic non-protein coding RNA 115	79854	1.6006	-0.942393	123.22	3.55327e-24	1.15264e-22
ENSG00000278702	NA	NA	-2.57255	-4.06186	123.215	3.55941e-24	1.15391e-22
ENSG00000019186	cytochrome P450 family 24 subfamily A member 1	1591	6.39236	5.41684	123.65	3.7046e-24	1.20023e-22
ENSG00000171124	fucosyltransferase 3 (Lewis blood group)	2525	2.33281	4.1117	123.313	3.73066e-24	1.20792e-22
ENSG00000246465	NA	NA	3.08728	-1.09912	122.926	3.94588e-24	1.27681e-22
ENSG00000114859	chloride voltage-gated channel 2	1181	1.37181	2.31235	122.899	3.98366e-24	1.28824e-22
ENSG00000204136	glycoprotein alpha-galactosyltransferase 1 (inactive)	2681	-1.31277	2.94883	122.878	4.01393e-24	1.29722e-22
ENSG00000155846	PPARG coactivator 1 beta	133522	-1.42553	2.28434	122.87	4.02559e-24	1.30019e-22
ENSG00000125450	nucleoporin 85	79902	0.869236	4.7528	122.861	4.03885e-24	1.30366e-22
ENSG00000170464	DnaJ heat shock protein family (Hsp40) member C18	202052	-0.859431	2.65332	122.82	4.09726e-24	1.3217e-22
ENSG00000119508	nuclear receptor subfamily 4 group A member 3	8013	-2.37109	4.01228	123.209	4.14511e-24	1.3363e-22
ENSG00000173227	synaptotagmin 12	91683	5.37961	3.99518	123.275	4.17522e-24	1.34518e-22
ENSG00000276170	uncharacterized LOC101929494	101929494	-2.51195	-0.0715671	122.688	4.35849e-24	1.40336e-22
ENSG00000157778	proteasome assembly chaperone 3	84262	1.45605	4.52069	122.632	4.38222e-24	1.41013e-22
ENSG00000250722	selenoprotein P	6414	-1.60707	6.58318	122.835	4.42857e-24	1.42416e-22
ENSG00000189159	Jupiter microtubule associated homolog 1	51155	1.59956	6.43533	122.581	4.5034e-24	1.44734e-22
ENSG00000248347	NA	NA	5.2374	-1.75746	122.634	4.51686e-24	1.45077e-22
ENSG00000162851	transcription factor B2, mitochondrial	64216	1.11202	3.77774	122.544	4.52114e-24	1.45125e-22
ENSG00000169718	dihydrouridine synthase 1 like	64118	1.20579	6.00046	122.541	4.5258e-24	1.45185e-22
ENSG00000124171	par-6 family cell polarity regulator beta	84612	-1.12053	3.90699	122.51	4.57688e-24	1.46733e-22
ENSG00000137960	GIPC PDZ domain containing family member 2	54810	-1.94084	1.51729	122.434	4.7018e-24	1.50645e-22
ENSG00000004864	solute carrier family 25 member 13	10165	0.91953	4.34097	122.319	4.89951e-24	1.56883e-22
ENSG00000166128	RAB8B, member RAS oncogene family	51762	-1.01725	4.76003	122.267	4.99013e-24	1.59682e-22
ENSG00000261121	long intergenic non-protein coding RNA 2473	107986266	4.37446	-3.09562	122.266	4.99303e-24	1.59682e-22
ENSG00000127586	chromosome transmission fidelity factor 18	63922	1.8251	3.31751	122.212	5.08936e-24	1.62663e-22
ENSG00000146858	zinc finger CCCH-type containing, antiviral 1 like	92092	1.41868	1.49961	122.148	5.2069e-24	1.66318e-22
ENSG00000160161	cartilage intermediate layer protein 2	148113	3.25186	2.59085	122.302	5.41757e-24	1.72941e-22
ENSG00000124787	ribonuclease P/MRP subunit p40	10799	1.34603	1.69075	122.035	5.42194e-24	1.72974e-22
ENSG00000169504	chloride intracellular channel 4	25932	-0.946169	7.05627	122.022	5.44777e-24	1.73692e-22
ENSG00000176294	olfactory receptor family 4 subfamily N member 2	390429	-2.51751	-5.10225	121.974	5.54076e-24	1.76514e-22
ENSG00000242324	NA	NA	-2.21181	-3.1951	121.973	5.54305e-24	1.76514e-22
ENSG00000160883	hexokinase 3	3101	-1.777	3.94259	122.182	5.55973e-24	1.76937e-22
ENSG00000105865	dihydrouridine synthase 4 like	11062	1.00298	2.4604	121.945	5.5992e-24	1.78085e-22
ENSG00000156313	retinitis pigmentosa GTPase regulator	6103	-1.02668	2.96207	121.899	5.6911e-24	1.80897e-22
ENSG00000132170	peroxisome proliferator activated receptor gamma	5468	-1.76749	3.9554	122.064	5.79014e-24	1.83933e-22
ENSG00000267774	NA	NA	-3.03793	-1.82655	121.964	5.79638e-24	1.84019e-22
ENSG00000141298	slingshot protein phosphatase 2	85464	-0.8148	4.8528	121.805	5.88661e-24	1.8677e-22
ENSG00000275437	NA	NA	2.43973	-0.650879	121.686	6.14202e-24	1.94755e-22
ENSG00000270933	NA	NA	3.06955	-0.453242	121.677	6.16157e-24	1.95256e-22
ENSG00000231483	NA	NA	4.34388	-1.917	121.658	6.20264e-24	1.96438e-22
ENSG00000263528	inhibitor of nuclear factor kappa B kinase subunit epsilon	9641	1.12841	3.55934	121.628	6.27028e-24	1.9846e-22
ENSG00000225194	long intergenic non-protein coding RNA 92	100188953	-1.74034	-0.575274	121.542	6.46575e-24	2.04523e-22
ENSG00000231698	NA	NA	-3.84086	-1.21268	121.881	6.4741e-24	2.04663e-22
ENSG00000131187	coagulation factor XII	2161	2.62471	1.39045	121.521	6.51608e-24	2.05865e-22
ENSG00000172927	myeloma overexpressed	26579	5.82274	3.04552	121.957	6.62599e-24	2.0921e-22
ENSG00000166012	TATA-box binding protein associated factor, RNA polymerase I subunit D	79101	0.941043	5.30665	121.39	6.82706e-24	2.15428e-22
ENSG00000056998	glycogenin 2	8908	2.25232	2.86286	121.38	6.94469e-24	2.19008e-22
ENSG00000108823	sarcoglycan alpha	6442	-1.8906	2.19923	121.354	6.97958e-24	2.19975e-22
ENSG00000159166	ladinin 1	3898	1.84924	6.34485	121.453	7.04413e-24	2.21875e-22
ENSG00000111012	cytochrome P450 family 27 subfamily B member 1	1594	2.31513	2.08848	121.245	7.18977e-24	2.26326e-22
ENSG00000175305	cyclin E2	9134	1.93985	1.56684	121.237	7.21046e-24	2.2684e-22
ENSG00000139549	desert hedgehog signaling molecule	50846	-1.88622	-1.90772	121.147	7.44771e-24	2.34163e-22
ENSG00000166398	granule associated Rac and RHOG effector 1	9710	-0.76513	4.60247	121.039	7.7401e-24	2.43209e-22
ENSG00000091127	pseudouridine synthase 7	54517	1.14981	3.64991	121.037	7.74753e-24	2.43296e-22
ENSG00000175841	NA	NA	3.67288	-1.57507	121.035	7.75329e-24	2.4333e-22
ENSG00000136848	DAB2 interacting protein	153090	-1.06597	5.70444	121.017	7.80134e-24	2.44691e-22
ENSG00000115657	ATP binding cassette subfamily B member 6 (Langereis blood group)	10058	1.95846	2.43759	120.995	7.86351e-24	2.46492e-22
ENSG00000144161	zinc finger CCCH-type containing 8	84524	0.792649	2.5754	120.993	7.87105e-24	2.46581e-22
ENSG00000119396	RAB14, member RAS oncogene family	51552	-0.655166	6.52714	120.961	7.96051e-24	2.49233e-22
ENSG00000270557	NA	NA	2.28776	-2.06068	120.939	8.02209e-24	2.5101e-22
ENSG00000227619	NA	NA	4.33293	0.901878	121.162	8.03533e-24	2.51274e-22
ENSG00000057704	transmembrane and coiled-coil domain family 3	57458	-1.19369	3.46484	120.901	8.13195e-24	2.54143e-22
ENSG00000131788	protein inhibitor of activated STAT 3	10401	1.07486	5.17633	120.87	8.22412e-24	2.56869e-22
ENSG00000163013	F-box protein 41	150726	1.69126	3.06367	120.847	8.29238e-24	2.58846e-22
ENSG00000135953	major facilitator superfamily domain containing 9	84804	0.974256	3.42322	120.715	8.69332e-24	2.71199e-22
ENSG00000204147	N-acylsphingosine amidohydrolase 2B	653308	0.970332	1.24609	120.607	9.03687e-24	2.81748e-22
ENSG00000272463	NA	NA	-1.66609	0.209812	120.506	9.3689e-24	2.91925e-22
ENSG00000122756	ciliary neurotrophic factor receptor	1271	-2.60545	-0.566413	120.553	9.37605e-24	2.91974e-22
ENSG00000137309	high mobility group AT-hook 1	3159	1.9629	6.9502	120.679	9.4723e-24	2.94795e-22
ENSG00000038295	tolloid like 1	7092	-1.66284	1.37328	120.392	9.761e-24	3.03599e-22
ENSG00000164161	hedgehog interacting protein	64399	-3.00156	4.65693	120.793	1.00728e-23	3.13109e-22
ENSG00000156802	ATPase family AAA domain containing 2	29028	1.69601	4.67151	120.296	1.02034e-23	3.1698e-22
ENSG00000137825	inositol-trisphosphate 3-kinase A	3706	5.00498	2.81966	120.707	1.02156e-23	3.17169e-22
ENSG00000105137	synapse defective Rho GTPase homolog 1	85360	-1.09041	3.16847	120.236	1.03233e-23	3.20324e-22
ENSG00000272328	NA	NA	5.8632	-2.67518	120.056	1.10901e-23	3.43913e-22
ENSG00000156509	F-box protein 43	286151	2.15346	-1.19196	119.986	1.12912e-23	3.49939e-22
ENSG00000107833	nucleophosmin/nucleoplasmin 3	10360	1.49683	3.56549	119.925	1.15421e-23	3.57505e-22
ENSG00000183775	potassium channel tetramerization domain containing 16	57528	-1.77179	0.129846	119.867	1.17839e-23	3.64775e-22
ENSG00000270977	NA	NA	3.34456	-1.87319	119.841	1.18922e-23	3.67764e-22
ENSG00000233251	uncharacterized LOC100129434	100129434	-1.83	0.520164	119.841	1.18945e-23	3.67764e-22
ENSG00000224525	NA	NA	-2.71549	-3.46772	119.821	1.19791e-23	3.7016e-22
ENSG00000073605	gasdermin B	55876	1.86243	4.1071	119.87	1.20135e-23	3.71004e-22
ENSG00000124571	exportin 5	57510	0.905334	5.09139	119.809	1.20302e-23	3.71299e-22
ENSG00000166736	5-hydroxytryptamine receptor 3A	3359	5.67597	2.10098	120.166	1.23376e-23	3.80561e-22
ENSG00000198535	C2 calcium dependent domain containing 4A	145741	3.99967	3.07716	120.123	1.24097e-23	3.82558e-22
ENSG00000170776	A-kinase anchoring protein 13	11214	-1.06288	7.25736	119.712	1.24591e-23	3.83855e-22
ENSG00000149380	prolyl 4-hydroxylase subunit alpha 3	283208	2.0738	1.91566	119.622	1.28652e-23	3.96131e-22
ENSG00000162771	family with sequence similarity 71 member A	149647	-3.10973	-4.56914	119.621	1.28735e-23	3.96153e-22
ENSG00000110583	N-alpha-acetyltransferase 40, NatD catalytic subunit	79829	0.912112	4.14976	119.545	1.32287e-23	4.06843e-22
ENSG00000164821	defensin alpha 4	1669	-3.12216	-4.21314	119.474	1.35707e-23	4.17114e-22
ENSG00000267751	uncharacterized LOC105372233	105372233	2.07609	0.487268	119.443	1.37223e-23	4.21525e-22
ENSG00000104695	protein phosphatase 2 catalytic subunit beta	5516	-0.838387	6.02721	119.388	1.39974e-23	4.29723e-22
ENSG00000183621	zinc finger protein 438	220929	-0.632012	3.05238	119.37	1.40864e-23	4.32201e-22
ENSG00000171084	family with sequence similarity 86, member A pseudogene	100125556	1.33751	1.02908	119.361	1.41323e-23	4.33353e-22
ENSG00000266967	alanyl-tRNA synthetase domain containing 1	80755	0.973102	1.73013	119.329	1.4296e-23	4.38115e-22
ENSG00000129226	CD68 molecule	968	-1.64083	1.25813	119.288	1.45086e-23	4.4437e-22
ENSG00000163472	transmembrane protein 79	84283	1.29278	2.64762	119.282	1.45369e-23	4.44977e-22
ENSG00000183150	G protein-coupled receptor 19	2842	2.30084	-0.676715	119.242	1.47512e-23	4.5127e-22
ENSG00000087128	transmembrane serine protease 11E	28983	6.33556	2.56802	119.698	1.47734e-23	4.51685e-22
ENSG00000273033	long intergenic non-protein coding RNA 2035	100129550	-0.999645	2.80687	119.18	1.50812e-23	4.60824e-22
ENSG00000239268	NA	NA	-2.86481	-2.52377	119.093	1.55647e-23	4.75321e-22
ENSG00000127423	aurora kinase A and ninein interacting protein	79000	2.03047	0.375941	119.074	1.56691e-23	4.7823e-22
ENSG00000236345	S-phase cancer associated transcript 8	112935969	4.05319	0.718461	119.227	1.57417e-23	4.80164e-22
ENSG00000213420	glypican 2	221914	3.24926	0.496346	119.053	1.57895e-23	4.81341e-22
ENSG00000125247	transmembrane O-mannosyltransferase targeting cadherins 4	84899	1.17203	4.08209	119.026	1.59437e-23	4.85757e-22
ENSG00000196329	GTPase, IMAP family member 5	55340	-1.5631	1.32837	118.99	1.61486e-23	4.91713e-22
ENSG00000213186	tripartite motif containing 59	286827	1.34181	2.48585	118.876	1.6824e-23	5.11979e-22
ENSG00000148848	ADAM metallopeptidase domain 12	8038	2.86779	3.78232	119.101	1.74202e-23	5.29811e-22
ENSG00000119285	HEAT repeat containing 1	55127	0.925351	4.76914	118.715	1.78294e-23	5.41941e-22
ENSG00000138028	cell growth regulator with EF-hand domain 1	10669	3.96689	1.90995	118.974	1.80255e-23	5.47582e-22
ENSG00000109667	solute carrier family 2 member 9	56606	-1.13284	1.84764	118.672	1.81066e-23	5.49725e-22
ENSG00000149418	ST14 transmembrane serine protease matriptase	6768	1.40211	7.4251	118.663	1.8167e-23	5.51237e-22
ENSG00000214796	NA	NA	2.44406	1.85895	118.637	1.83362e-23	5.56048e-22
ENSG00000254883	NA	NA	-2.79968	-4.82535	118.584	1.86875e-23	5.66373e-22
ENSG00000101194	solute carrier family 17 member 9	63910	2.45927	3.91351	118.786	1.90049e-23	5.75657e-22
ENSG00000105383	CD33 molecule	945	-1.4186	2.41146	118.502	1.92531e-23	5.82836e-22
ENSG00000164877	MICAL like 2	79778	1.67536	4.99325	118.542	1.93153e-23	5.84379e-22
ENSG00000005812	F-box and leucine rich repeat protein 3	26224	-0.757483	5.17318	118.35	2.03382e-23	6.14971e-22
ENSG00000155016	cytochrome P450 family 2 subfamily U member 1	113612	-0.933122	3.00311	118.26	2.10052e-23	6.3477e-22
ENSG00000106852	LIM homeobox 6	26468	-1.50391	1.44442	118.258	2.10225e-23	6.34927e-22
ENSG00000128872	tropomodulin 2	29767	-1.06106	3.23064	118.24	2.11602e-23	6.38715e-22
ENSG00000108176	DnaJ heat shock protein family (Hsp40) member C12	56521	4.14041	3.70584	118.641	2.14201e-23	6.46185e-22
ENSG00000233237	long intergenic non-protein coding RNA 472	79940	-2.02353	-0.458417	118.197	2.1487e-23	6.4783e-22
ENSG00000113569	nucleoporin 155	9631	1.16403	4.90322	118.183	2.15953e-23	6.50719e-22
ENSG00000137842	transmembrane protein 62	80021	1.06406	4.82463	118.152	2.18414e-23	6.57751e-22
ENSG00000182004	small nuclear ribonucleoprotein polypeptide E	6635	1.03268	4.83536	118.086	2.23654e-23	6.73145e-22
ENSG00000185565	limbic system associated membrane protein	4045	-1.47899	3.48246	118.088	2.23878e-23	6.73431e-22
ENSG00000204978	glutamate rich 4	100170765	-2.19226	-3.42418	117.919	2.3752e-23	7.14053e-22
ENSG00000040275	spindle apparatus coiled-coil protein 1	54908	1.15066	2.69247	117.881	2.40817e-23	7.23548e-22
ENSG00000274180	N-acetyltransferase domain containing 1	256302	-1.14941	3.7394	117.818	2.46333e-23	7.39581e-22
ENSG00000168546	GDNF family receptor alpha 2	2675	-1.71292	0.293678	117.817	2.46437e-23	7.39581e-22
ENSG00000171100	myotubularin 1	4534	-0.748963	3.61002	117.794	2.48487e-23	7.45304e-22
ENSG00000260942	CAPN10 divergent transcript	101752400	1.34383	0.686603	117.768	2.50816e-23	7.51857e-22
ENSG00000108861	dual specificity phosphatase 3	1845	-0.682351	6.0693	117.76	2.51579e-23	7.53712e-22
ENSG00000149289	zinc finger CCCH-type containing 12C	85463	-1.09715	3.49768	117.757	2.5184e-23	7.54058e-22
ENSG00000259342	NA	NA	4.19885	1.24422	117.962	2.5561e-23	7.64907e-22
ENSG00000244405	ETS variant transcription factor 5	2119	-1.19248	5.36164	117.696	2.5746e-23	7.70002e-22
ENSG00000176912	TYMS opposite strand	494514	2.40934	-1.11943	117.694	2.57609e-23	7.70005e-22
ENSG00000237813	NA	NA	-2.27566	-1.62054	117.692	2.57766e-23	7.70032e-22
ENSG00000079616	kinesin family member 22	3835	1.13741	4.84645	117.611	2.65479e-23	7.92622e-22
ENSG00000106077	abhydrolase domain containing 11	83451	1.42765	4.88307	117.587	2.67768e-23	7.98997e-22
ENSG00000124191	TOX high mobility group box family member 2	84969	-1.5448	2.71801	117.566	2.69824e-23	8.0467e-22
ENSG00000123243	inter-alpha-trypsin inhibitor heavy chain 5	80760	-1.96963	4.40519	117.84	2.74319e-23	8.1761e-22
ENSG00000205018	uncharacterized LOC100129697	100129697	-1.84687	-3.46617	117.436	2.82757e-23	8.42277e-22
ENSG00000279348	NA	NA	-1.2922	0.165049	117.408	2.85617e-23	8.5031e-22
ENSG00000230838	NA	NA	3.43023	-0.0787484	117.379	2.88692e-23	8.58973e-22
ENSG00000100191	solute carrier family 5 member 4	6527	-1.79398	-1.19018	117.359	2.90747e-23	8.6449e-22
ENSG00000146278	proline rich nuclear receptor coactivator 1	10957	-0.757805	6.10976	117.358	2.90878e-23	8.6449e-22
ENSG00000183161	FA complementation group F	2188	0.887558	3.58677	117.242	3.03251e-23	9.0075e-22
ENSG00000011465	decorin	1634	-1.49003	8.45553	117.298	3.16462e-23	9.39457e-22
ENSG00000168734	cAMP-dependent protein kinase inhibitor gamma	11142	-1.21715	4.91662	117.002	3.30752e-23	9.8132e-22
ENSG00000257038	uncharacterized LOC100287837	100287837	-1.3628	-1.17968	116.994	3.31761e-23	9.83754e-22
ENSG00000272954	NA	NA	3.10839	-2.16632	116.982	3.33181e-23	9.87402e-22
ENSG00000010671	Bruton tyrosine kinase	695	-1.30289	3.66715	116.966	3.35178e-23	9.92754e-22
ENSG00000120896	sorbin and SH3 domain containing 3	10174	-1.12228	5.85713	116.922	3.40507e-23	1.00797e-21
ENSG00000156804	F-box protein 32	114907	1.89219	5.03625	117.032	3.45542e-23	1.02229e-21
ENSG00000178401	DnaJ heat shock protein family (Hsp40) member C22	79962	3.29986	2.40067	117.07	3.52514e-23	1.04233e-21
ENSG00000138074	solute carrier family 5 member 6	8884	1.00903	4.31133	116.812	3.54354e-23	1.04717e-21
ENSG00000145545	steroid 5 alpha-reductase 1	6715	1.48491	4.03121	116.789	3.57324e-23	1.05535e-21
ENSG00000125740	FosB proto-oncogene, AP-1 transcription factor subunit	2354	-3.16266	7.51441	117.273	3.57534e-23	1.05537e-21
ENSG00000144711	IQ motif and Sec7 domain ArfGEF 1	9922	-0.84498	5.46236	116.752	3.62033e-23	1.06805e-21
ENSG00000141480	arrestin beta 2	409	-0.869954	5.47844	116.74	3.63714e-23	1.0724e-21
ENSG00000105427	cornifelin	84518	2.61249	0.478464	116.703	3.68573e-23	1.08611e-21
ENSG00000163563	myeloid cell nuclear differentiation antigen	4332	-1.45123	4.06685	116.718	3.7181e-23	1.09503e-21
ENSG00000139970	reticulon 1	6252	-1.51395	2.75159	116.657	3.74787e-23	1.10318e-21
ENSG00000109436	TBC1 domain family member 9	23158	-0.824703	5.16868	116.652	3.75479e-23	1.10459e-21
ENSG00000161544	cytoglobin	114757	-1.22218	3.67839	116.626	3.78999e-23	1.11432e-21
ENSG00000160072	ATPase family AAA domain containing 3B	83858	1.42965	3.96493	116.585	3.8459e-23	1.13012e-21
ENSG00000047457	ceruloplasmin	1356	3.4102	7.65836	117.008	3.85217e-23	1.13132e-21
ENSG00000170340	UDP-GlcNAc:betaGal beta-1,3-N-acetylglucosaminyltransferase 2	10678	-0.884677	4.89813	116.541	3.90807e-23	1.14709e-21
ENSG00000185112	family with sequence similarity 43 member A	131583	-1.31127	2.67803	116.518	3.94102e-23	1.15611e-21
ENSG00000148082	SHC adaptor protein 3	53358	-1.7096	3.26889	116.583	4.00997e-23	1.17568e-21
ENSG00000250410	NA	NA	-1.90373	-1.79857	116.455	4.03178e-23	1.18141e-21
ENSG00000262251	NA	NA	1.71606	-0.741032	116.446	4.04456e-23	1.18449e-21
ENSG00000232725	NA	NA	2.31128	-1.30383	116.437	4.05869e-23	1.18796e-21
ENSG00000273162	NA	NA	1.99503	-2.04688	116.426	4.07463e-23	1.19195e-21
ENSG00000278093	NA	NA	-2.51306	-5.05209	116.358	4.17668e-23	1.22112e-21
ENSG00000163072	nitric oxide synthase trafficking	115677	-1.50664	3.59425	116.376	4.2054e-23	1.22883e-21
ENSG00000227188	MGAT3 antisense RNA 1	104502417	-2.57801	-3.42029	116.309	4.25097e-23	1.24145e-21
ENSG00000111640	glyceraldehyde-3-phosphate dehydrogenase	2597	1.45629	10.0776	116.264	4.32118e-23	1.26125e-21
ENSG00000236947	NA	NA	4.26358	-1.85416	116.195	4.43028e-23	1.29237e-21
ENSG00000280304	NA	NA	-1.96577	-2.82563	116.124	4.5458e-23	1.32532e-21
ENSG00000144381	heat shock protein family D (Hsp60) member 1	3329	1.14358	7.47708	116.05	4.66834e-23	1.36029e-21
ENSG00000218274	NA	NA	6.00291	-0.55195	116.146	4.95807e-23	1.44391e-21
ENSG00000151490	protein tyrosine phosphatase receptor type O	5800	-1.45333	2.64256	115.85	5.0199e-23	1.4611e-21
ENSG00000146151	3-hydroxymethyl-3-methylglutaryl-CoA lyase like 1	54511	-1.75599	0.217515	115.759	5.18871e-23	1.50939e-21
ENSG00000113851	cereblon	51185	-0.728875	4.43195	115.729	5.24514e-23	1.52495e-21
ENSG00000275826	NA	NA	-3.15359	-4.44096	115.64	5.41702e-23	1.57405e-21
ENSG00000228027	NA	NA	-3.05259	-2.95346	115.632	5.45259e-23	1.5835e-21
ENSG00000109756	Rap guanine nucleotide exchange factor 2	9693	-0.825799	5.04099	115.601	5.49492e-23	1.5949e-21
ENSG00000125848	fibronectin leucine rich transmembrane protein 3	23767	-1.77112	5.47756	115.833	5.6024e-23	1.6252e-21
ENSG00000249096	NA	NA	2.71624	0.65471	115.546	5.6061e-23	1.62536e-21
ENSG00000132669	Ras and Rab interactor 2	54453	-0.825224	5.63029	115.516	5.66697e-23	1.6421e-21
ENSG00000101210	eukaryotic translation elongation factor 1 alpha 2	1917	6.10438	4.87022	115.983	5.7008e-23	1.65098e-21
ENSG00000112658	serum response factor	6722	-0.790868	5.37973	115.494	5.71098e-23	1.65301e-21
ENSG00000167971	CASK interacting protein 1	57524	3.75039	-0.553089	115.506	5.72099e-23	1.65499e-21
ENSG00000049768	forkhead box P3	50943	1.8569	1.74693	115.419	5.86911e-23	1.6969e-21
ENSG00000100416	tRNA mitochondrial 2-thiouridylase	55687	0.937727	3.82482	115.412	5.88363e-23	1.70015e-21
ENSG00000160606	TLC domain containing 1	116238	1.71395	3.61025	115.41	5.8888e-23	1.7007e-21
ENSG00000099958	derlin 3	91319	2.34116	4.64734	115.63	5.98786e-23	1.72836e-21
ENSG00000198380	glutamine--fructose-6-phosphate transaminase 1	2673	1.07023	6.74151	115.298	6.13422e-23	1.76962e-21
ENSG00000173372	complement C1q A chain	712	-1.58471	7.5177	115.464	6.26244e-23	1.80561e-21
ENSG00000131196	nuclear factor of activated T cells 1	4772	-1.06944	3.82828	115.223	6.30301e-23	1.8163e-21
ENSG00000197472	zinc finger protein 695	57116	4.07155	-0.847401	115.262	6.31105e-23	1.81762e-21
ENSG00000124003	monoacylglycerol O-acyltransferase 1	116255	-2.59126	-3.39244	115.206	6.34071e-23	1.82515e-21
ENSG00000176697	brain derived neurotrophic factor	627	-2.45205	1.38147	115.364	6.39436e-23	1.83958e-21
ENSG00000235505	caspase 4 like, pseudogene	643733	-1.32679	1.86036	115.162	6.44448e-23	1.85297e-21
ENSG00000115718	protein C, inactivator of coagulation factors Va and VIIIa	5624	3.92514	1.33599	115.373	6.46051e-23	1.85656e-21
ENSG00000225489	NA	NA	2.94647	0.224221	115.129	6.52124e-23	1.87298e-21
ENSG00000065665	SEC61 translocon subunit alpha 2	55176	0.99831	2.15075	115.118	6.54802e-23	1.87963e-21
ENSG00000237857	NA	NA	1.53221	-0.283987	115.093	6.6074e-23	1.89564e-21
ENSG00000184363	plakophilin 3	11187	1.46961	5.49259	115.083	6.63137e-23	1.90147e-21
ENSG00000172458	interleukin 17D	53342	-1.51946	0.410653	115.054	6.70055e-23	1.92025e-21
ENSG00000198466	zinc finger protein 587	84914	1.02605	3.67631	115.022	6.78054e-23	1.9421e-21
ENSG00000150636	coiled-coil domain containing 102B	79839	-1.10789	2.55937	115.019	6.78641e-23	1.94272e-21
ENSG00000082175	progesterone receptor	5241	-1.7459	1.43655	114.971	6.90658e-23	1.97603e-21
ENSG00000066405	claudin 18	51208	-3.62324	7.63069	115.416	7.01014e-23	2.00456e-21
ENSG00000187479	chromosome 11 open reading frame 96	387763	-1.71914	4.90223	115.139	7.1341e-23	2.03889e-21
ENSG00000144815	neurexophilin and PC-esterase domain family member 3	91775	-1.02398	3.90966	114.827	7.27748e-23	2.07873e-21
ENSG00000242715	coiled-coil domain containing 169	728591	2.73104	-0.312718	114.661	7.73186e-23	2.20731e-21
ENSG00000279447	NA	NA	-1.84059	-2.8667	114.648	7.76754e-23	2.21628e-21
ENSG00000183248	proline rich 36	80164	2.23868	3.75096	114.786	7.87642e-23	2.24612e-21
ENSG00000227260	long intergenic non-protein coding RNA 1985	101928015	-2.54478	-3.90163	114.528	8.11519e-23	2.31294e-21
ENSG00000146205	anoctamin 7	50636	1.84109	0.945349	114.512	8.16238e-23	2.32512e-21
ENSG00000118507	A-kinase anchoring protein 7	9465	-1.07261	2.15046	114.475	8.27244e-23	2.35518e-21
ENSG00000105507	calcium binding protein 5	56344	-2.63004	-4.95615	114.467	8.29468e-23	2.36023e-21
ENSG00000180537	ring finger protein 182	221687	-2.24	0.546025	114.375	8.59426e-23	2.44414e-21
ENSG00000124813	RUNX family transcription factor 2	860	1.62926	3.50349	114.278	8.8867e-23	2.52592e-21
ENSG00000072080	secreted phosphoprotein 2	6694	7.48219	-0.338725	114.556	9.04606e-23	2.56982e-21
ENSG00000229234	RNA binding motif protein Y-linked family 1 member K, pseudogene	100874497	-3.00608	-4.85068	114.118	9.41899e-23	2.67431e-21
ENSG00000242612	2,4-dienoyl-CoA reductase 2	26063	1.3337	3.67119	114.103	9.47176e-23	2.68782e-21
ENSG00000239474	kelch like family member 41	10324	-1.49589	-1.20757	114.078	9.55709e-23	2.71056e-21
ENSG00000279526	NA	NA	-2.19173	-2.76809	114.077	9.56302e-23	2.71077e-21
ENSG00000151276	membrane associated guanylate kinase, WW and PDZ domain containing 1	9223	-1.04753	4.49745	114.066	9.60155e-23	2.72021e-21
ENSG00000173626	trafficking protein particle complex 3 like	100128327	-1.92409	-3.02691	114.053	9.64701e-23	2.73161e-21
ENSG00000236013	uncharacterized LOC100507477	100507477	-2.62901	-3.82207	114.042	9.68345e-23	2.74044e-21
ENSG00000183682	bone morphogenetic protein 8a	353500	2.26352	-0.339576	114.039	9.69519e-23	2.74227e-21
ENSG00000169302	serine/threonine kinase 32A	202374	2.15078	3.81727	114.085	1.00867e-22	2.85147e-21
ENSG00000200372	RNA, U5E small nuclear 8, pseudogene	100873837	-3.00256	-4.69616	113.894	1.022e-22	2.88759e-21
ENSG00000138018	selenoprotein I	85465	1.09385	4.92051	113.88	1.0274e-22	2.90128e-21
ENSG00000125885	minichromosome maintenance 8 homologous recombination repair factor	84515	1.27391	3.24757	113.876	1.02874e-22	2.90347e-21
ENSG00000188766	sprouty related EVH1 domain containing 3	399473	2.3774	0.905482	113.856	1.03621e-22	2.92297e-21
ENSG00000136929	hemogen	55363	-2.2874	-3.46292	113.829	1.04653e-22	2.95048e-21
ENSG00000141378	peptidyl-tRNA hydrolase 2	51651	0.943726	3.80427	113.68	1.10491e-22	3.11341e-21
ENSG00000143643	tetratricopeptide repeat domain 13	79573	0.853849	3.85408	113.663	1.11184e-22	3.13124e-21
ENSG00000240891	phosphatidylinositol specific phospholipase C X domain containing 2	257068	-1.74096	-0.340157	113.654	1.11556e-22	3.14003e-21
ENSG00000267077	NA	NA	2.51925	-1.7751	113.621	1.12912e-22	3.17648e-21
ENSG00000113966	ADP ribosylation factor like GTPase 6	84100	-0.900218	1.66484	113.595	1.13957e-22	3.20412e-21
ENSG00000273443	NA	NA	4.01483	-1.88456	113.584	1.14428e-22	3.21563e-21
ENSG00000120910	protein phosphatase 3 catalytic subunit gamma	5533	-0.690417	3.37144	113.562	1.15364e-22	3.24019e-21
ENSG00000144481	transient receptor potential cation channel subfamily M member 8	79054	7.19208	2.69819	113.992	1.15786e-22	3.25031e-21
ENSG00000134243	sortilin 1	6272	-0.909983	6.72278	113.521	1.17081e-22	3.28488e-21
ENSG00000158106	rhophilin Rho GTPase binding protein 1	114822	1.98865	4.46329	113.665	1.17354e-22	3.29078e-21
ENSG00000186891	TNF receptor superfamily member 18	8784	2.6877	2.26124	113.605	1.17865e-22	3.30262e-21
ENSG00000196565	hemoglobin subunit gamma 2	3048	-2.39081	-2.92865	113.502	1.17903e-22	3.30262e-21
ENSG00000006047	Y-box binding protein 2	51087	4.61329	1.55663	113.785	1.18864e-22	3.32775e-21
ENSG00000170965	placenta enriched 1	10761	4.75377	-0.968001	113.574	1.20226e-22	3.36408e-21
ENSG00000081087	osteoclastogenesis associated transmembrane protein 1	28962	-0.842055	4.66544	113.43	1.21028e-22	3.3847e-21
ENSG00000224728	NA	NA	2.55711	-2.61481	113.085	1.3728e-22	3.83715e-21
ENSG00000119547	one cut homeobox 2	9480	5.10801	1.54617	113.348	1.41059e-22	3.94065e-21
ENSG00000083093	partner and localizer of BRCA2	79728	0.705749	3.2319	112.988	1.42224e-22	3.97108e-21
ENSG00000259863	NA	NA	-1.36453	-0.940227	112.949	1.44304e-22	4.02699e-21
ENSG00000182667	neurotrimin	50863	-2.08741	4.13037	113.252	1.45416e-22	4.05586e-21
ENSG00000103257	solute carrier family 7 member 5	8140	2.28426	5.8805	113.196	1.45884e-22	4.06674e-21
ENSG00000164023	sphingomyelin synthase 2	166929	-1.37209	5.94838	112.92	1.50698e-22	4.19765e-21
ENSG00000232093	NA	NA	1.65614	-0.224626	112.829	1.50742e-22	4.19765e-21
ENSG00000092607	T-box transcription factor 15	6913	3.61089	2.47621	113.059	1.53905e-22	4.28346e-21
ENSG00000128284	apolipoprotein L3	80833	-1.27952	4.97535	112.778	1.54032e-22	4.28469e-21
ENSG00000006118	transmembrane protein 132A	54972	2.02693	5.04482	112.848	1.61011e-22	4.47646e-21
ENSG00000206187	long intergenic non-protein coding RNA 2346	100128714	-2.74301	-4.76275	112.644	1.61283e-22	4.48161e-21
ENSG00000141582	chromobox 4	8535	1.00148	4.62876	112.449	1.73195e-22	4.81005e-21
ENSG00000270195	NA	NA	2.1671	-1.20955	112.42	1.75047e-22	4.8589e-21
ENSG00000121797	C-C motif chemokine receptor like 2	9034	-1.46244	2.88393	112.418	1.752e-22	4.86057e-21
ENSG00000168234	tetratricopeptide repeat domain 39C	125488	1.42531	4.17327	112.389	1.77021e-22	4.90848e-21
ENSG00000214900	long intergenic non-protein coding RNA 1588	283551	1.22272	0.314587	112.387	1.7717e-22	4.90999e-21
ENSG00000138050	THUMP domain containing 2	80745	0.623128	2.82099	112.356	1.79232e-22	4.96449e-21
ENSG00000071246	vasohibin 1	22846	-1.03496	4.37772	112.342	1.80147e-22	4.98719e-21
ENSG00000281189	gastric carcinoma proliferation enhancing transcript 1	102723099	1.78122	-1.31078	112.336	1.80499e-22	4.99429e-21
ENSG00000245522	long intergenic non-protein coding RNA 2709	440028	1.90059	-1.28506	112.326	1.81172e-22	5.01026e-21
ENSG00000013810	transforming acidic coiled-coil containing protein 3	10460	1.49668	4.72077	112.279	1.84297e-22	5.09397e-21
ENSG00000167767	keratin 80	144501	2.24737	4.96151	112.494	1.87168e-22	5.17058e-21
ENSG00000105370	lens intrinsic membrane protein 2	3982	-2.71317	-4.59752	112.231	1.87583e-22	5.17931e-21
ENSG00000188368	proline rich 19	284338	2.13975	0.251042	112.216	1.88609e-22	5.20487e-21
ENSG00000140538	neurotrophic receptor tyrosine kinase 3	4916	-1.81289	0.855625	112.149	1.93316e-22	5.33195e-21
ENSG00000173369	complement C1q B chain	713	-1.62797	7.79722	112.385	1.93738e-22	5.34076e-21
ENSG00000169255	beta-1,3-N-acetylgalactosaminyltransferase 1 (globoside blood group)	8706	-1.42828	3.57345	112.137	1.94266e-22	5.35248e-21
ENSG00000229616	NA	NA	-2.73798	-4.51315	112.128	1.94779e-22	5.36379e-21
ENSG00000257551	HLX antisense RNA 1	100873924	-2.22727	-3.6415	112.126	1.9495e-22	5.36564e-21
ENSG00000240563	LINE1 type transposase domain containing 1	54596	-1.87587	-0.590853	112.119	1.95414e-22	5.3756e-21
ENSG00000184497	transmembrane protein 255B	348013	-1.09589	2.45585	112.104	1.96514e-22	5.403e-21
ENSG00000115993	trafficking kinesin protein 2	66008	-0.736943	5.54724	112.101	1.96691e-22	5.405e-21
ENSG00000111859	neural precursor cell expressed, developmentally down-regulated 9	4739	-1.52076	7.13946	112.225	2.01424e-22	5.53215e-21
ENSG00000264230	annexin A8 like 1	728113	-2.78339	1.19583	112.263	2.03715e-22	5.59213e-21
ENSG00000198331	HYLS1 centriolar and ciliogenesis associated	219844	1.23636	1.94978	111.926	2.09726e-22	5.7541e-21
ENSG00000253417	long intergenic non-protein coding RNA 2159	285629	4.52482	0.453996	112.083	2.13437e-22	5.85283e-21
ENSG00000136271	DEAD-box helicase 56	54606	0.776456	5.52379	111.871	2.13983e-22	5.86473e-21
ENSG00000241717	von Willebrand factor pseudogene 1	7451	-2.2993	-0.920859	111.843	2.16193e-22	5.9222e-21
ENSG00000173638	solute carrier family 19 member 1	6573	-1.03554	4.41438	111.732	2.25175e-22	6.165e-21
ENSG00000127928	G protein subunit gamma transducin 1	2792	5.96676	-1.16905	111.941	2.25331e-22	6.16604e-21
ENSG00000231187	uncharacterized LOC102724593	102724593	-1.83676	-2.54511	111.676	2.29826e-22	6.28572e-21
ENSG00000198826	Rho GTPase activating protein 11A	9824	1.788	3.09084	111.636	2.33269e-22	6.37654e-21
ENSG00000171444	MCC regulator of WNT signaling pathway	4163	-1.26744	3.49148	111.557	2.40064e-22	6.55886e-21
ENSG00000117834	solute carrier family 5 member 9	200010	-2.29899	1.66297	111.718	2.40225e-22	6.55982e-21
ENSG00000106178	C-C motif chemokine ligand 24	6369	-2.54581	0.789806	111.652	2.45122e-22	6.69002e-21
ENSG00000159055	MIS18 kinetochore protein A	54069	1.11796	2.80514	111.473	2.47636e-22	6.7551e-21
ENSG00000162482	aldo-keto reductase family 7 member A3	22977	4.89569	2.38923	111.838	2.47977e-22	6.76087e-21
ENSG00000166546	brain expressed associated with NEDD4 1	146227	2.84824	2.49772	111.568	2.54479e-22	6.93453e-21
ENSG00000178395	coiled-coil domain containing 185	164127	4.43623	-2.06669	111.394	2.55052e-22	6.94651e-21
ENSG00000106809	osteoglycin	4969	-2.39781	2.90857	111.574	2.67341e-22	7.27739e-21
ENSG00000126249	programmed cell death 2 like	84306	1.41656	2.28439	111.232	2.70471e-22	7.35875e-21
ENSG00000115137	DnaJ heat shock protein family (Hsp40) member C27	51277	-0.706079	2.18929	111.19	2.7472e-22	7.47047e-21
ENSG00000185739	sarcalumenin	6345	-1.71714	-0.321747	111.137	2.80033e-22	7.61098e-21
ENSG00000143578	cAMP responsive element binding protein 3 like 4	148327	1.43082	3.98627	111.109	2.82939e-22	7.68594e-21
ENSG00000083544	tudor domain containing 3	81550	-0.774331	3.58506	111.1	2.8396e-22	7.70966e-21
ENSG00000154319	family with sequence similarity 167 member A	83648	-2.01138	3.70865	111.37	2.849e-22	7.73116e-21
ENSG00000175395	zinc finger protein 25	219749	-0.707255	3.09975	110.972	2.97579e-22	8.07102e-21
ENSG00000175147	TMEM51 antisense RNA 1	200197	1.86069	0.700592	110.964	2.98424e-22	8.08972e-21
ENSG00000249915	programmed cell death 6	10016	1.0128	6.20492	110.868	3.09125e-22	8.37544e-21
ENSG00000260286	armadillo like helical domain containing 2	101928603	-3.03169	-2.82069	110.881	3.1198e-22	8.44841e-21
ENSG00000018625	ATPase Na+/K+ transporting subunit alpha 2	477	-2.1065	1.50187	110.88	3.15835e-22	8.54837e-21
ENSG00000120837	nuclear transcription factor Y subunit beta	4801	-0.617062	4.38585	110.749	3.2293e-22	8.73586e-21
ENSG00000229312	NA	NA	5.12641	-2.59787	110.634	3.38017e-22	9.13926e-21
ENSG00000141506	phosphoinositide-3-kinase regulatory subunit 5	23533	-1.19544	3.65486	110.607	3.40298e-22	9.19616e-21
ENSG00000267374	MIR924 host gene	647946	3.69702	-1.06854	110.51	3.52594e-22	9.5235e-21
ENSG00000084090	StAR related lipid transfer domain containing 7	56910	-0.598446	6.88792	110.498	3.54155e-22	9.56072e-21
ENSG00000245812	long intergenic non-protein coding RNA 2202	101927740	-1.3756	-1.89934	110.484	3.55952e-22	9.60425e-21
ENSG00000188305	PEAK family member 3	374872	-1.31013	-0.570809	110.458	3.59402e-22	9.69073e-21
ENSG00000153147	SWI/SNF related, matrix associated, actin dependent regulator of chromatin, subfamily a, member 5	8467	-0.660119	6.36862	110.457	3.59529e-22	9.69073e-21
ENSG00000231518	NA	NA	-2.34553	-3.96824	110.367	3.7163e-22	1.00117e-20
ENSG00000262995	NA	NA	-2.58455	-4.98963	110.307	3.79943e-22	1.02304e-20
ENSG00000079950	syntaxin 7	8417	-0.689904	5.5301	110.288	3.82547e-22	1.02952e-20
ENSG00000080503	SWI/SNF related, matrix associated, actin dependent regulator of chromatin, subfamily a, member 2	6595	-0.928092	5.93051	110.271	3.84969e-22	1.0355e-20
ENSG00000221829	FA complementation group G	2189	1.12279	3.30858	110.077	4.13512e-22	1.1117e-20
ENSG00000166224	sphingosine-1-phosphate lyase 1	8879	0.93584	6.03304	110.02	4.22218e-22	1.13453e-20
ENSG00000197576	homeobox A4	3201	-1.76369	-0.0581816	109.968	4.30406e-22	1.15593e-20
ENSG00000213463	synaptojanin 2 binding protein	55333	-0.625675	4.82863	109.893	4.42404e-22	1.18754e-20
ENSG00000171872	Kruppel like factor 17	128209	-1.92888	-2.58537	109.773	4.62387e-22	1.24054e-20
ENSG00000169750	Rac family small GTPase 3	5881	2.24244	2.98014	109.856	4.63155e-22	1.24196e-20
ENSG00000068489	proline rich 11	55771	1.97356	3.03986	109.689	4.78473e-22	1.28238e-20
ENSG00000139874	somatostatin receptor 1	6751	-2.35907	2.2778	109.894	4.83749e-22	1.29585e-20
ENSG00000128683	glutamate decarboxylase 1	2571	4.02478	1.31129	109.856	4.87464e-22	1.30514e-20
ENSG00000146859	transmembrane protein 140	55281	-0.887179	4.2288	109.564	4.99377e-22	1.33635e-20
ENSG00000273759	NA	NA	1.6564	-0.988855	109.556	5.00846e-22	1.33959e-20
ENSG00000205560	carnitine palmitoyltransferase 1B	1375	2.12338	0.850431	109.553	5.01337e-22	1.34022e-20
ENSG00000125871	mitochondrial genome maintenance exonuclease 1	92667	0.867832	3.63222	109.534	5.04943e-22	1.34916e-20
ENSG00000078098	fibroblast activation protein alpha	2191	2.09937	3.55254	109.571	5.21406e-22	1.39244e-20
ENSG00000163348	pygopus family PHD finger 2	90780	0.928413	5.59473	109.397	5.31096e-22	1.41759e-20
ENSG00000236015	NA	NA	1.77585	-1.23709	109.338	5.42855e-22	1.44823e-20
ENSG00000125845	bone morphogenetic protein 2	650	-1.82962	4.59789	109.497	5.64485e-22	1.50517e-20
ENSG00000278919	NA	NA	2.4163	-0.268231	109.169	5.77721e-22	1.53954e-20
ENSG00000161692	DBF4 zinc finger B	80174	1.22785	2.38695	109.168	5.77968e-22	1.53954e-20
ENSG00000200378	RNA, U5B small nuclear 4, pseudogene	100147752	-2.04207	-3.90549	109.084	5.95959e-22	1.58666e-20
ENSG00000233461	NA	NA	2.44433	1.87025	109.014	6.11875e-22	1.6282e-20
ENSG00000248405	PRR5-ARHGAP8 readthrough	553158	2.09584	-1.96941	108.986	6.17937e-22	1.64349e-20
ENSG00000203819	NA	NA	2.00833	-2.30523	108.958	6.24328e-22	1.65964e-20
ENSG00000182057	NA	NA	1.43832	-1.33849	108.952	6.25868e-22	1.66289e-20
ENSG00000231459	NA	NA	-2.19121	-3.12839	108.809	6.59691e-22	1.75186e-20
ENSG00000135632	SMYD family member 5	10322	0.819823	4.39122	108.747	6.74989e-22	1.79157e-20
ENSG00000154114	tubulin folding cofactor E like	219899	-0.709832	4.09313	108.741	6.76547e-22	1.79479e-20
ENSG00000184216	interleukin 1 receptor associated kinase 1	3654	1.12209	6.62672	108.729	6.79431e-22	1.80153e-20
ENSG00000115641	four and a half LIM domains 2	2274	2.19911	5.07837	108.943	6.86677e-22	1.81982e-20
ENSG00000108219	tetraspanin 14	81619	-0.712012	6.48825	108.696	6.87749e-22	1.82173e-20
ENSG00000117411	beta-1,4-galactosyltransferase 2	8704	1.12768	5.13797	108.661	6.96643e-22	1.84435e-20
ENSG00000261236	BOP1 ribosomal biogenesis factor	23246	1.57731	5.04234	108.669	7.03883e-22	1.86257e-20
ENSG00000183578	TNF alpha induced protein 8 like 3	388121	-1.27208	1.82246	108.544	7.2757e-22	1.92428e-20
ENSG00000111405	endonuclease, poly(U) specific	8909	-1.59704	-2.1701	108.488	7.42591e-22	1.96301e-20
ENSG00000169684	cholinergic receptor nicotinic alpha 5 subunit	1138	3.58432	1.52135	108.643	7.51873e-22	1.98654e-20
ENSG00000229311	uncharacterized LOC101927827	101927827	-2.74376	-4.99508	108.399	7.67636e-22	2.02716e-20
ENSG00000006453	BAR/IMD domain containing adaptor protein 2 like 1	55971	1.11262	5.6889	108.38	7.72834e-22	2.03985e-20
ENSG00000154760	schlafen family member 13	146857	1.62918	4.77364	108.388	7.8368e-22	2.06743e-20
ENSG00000227533	SLC2A1 antisense RNA 1	440584	2.22943	-0.976289	108.295	7.97586e-22	2.10305e-20
ENSG00000109255	neuromedin U	10874	4.36068	1.42181	108.553	7.98902e-22	2.10546e-20
ENSG00000164638	solute carrier family 29 member 4	222962	3.04646	3.91596	108.596	8.02982e-22	2.11514e-20
ENSG00000070193	fibroblast growth factor 10	2255	-2.70116	-0.48882	108.359	8.13118e-22	2.14076e-20
ENSG00000111247	RAD51 associated protein 1	10635	1.80033	2.25486	108.201	8.25954e-22	2.17346e-20
ENSG00000187961	kelch like family member 17	339451	1.49475	2.54172	108.169	8.35702e-22	2.198e-20
ENSG00000111364	DEAD-box helicase 55	57696	0.832009	3.76247	108.139	8.4505e-22	2.22146e-20
ENSG00000163516	ankyrin repeat and zinc finger peptidyl tRNA hydrolase 1	55139	0.901244	4.6892	108.1	8.57166e-22	2.25218e-20
ENSG00000274605	PCCA divergent transcript	105370333	1.76599	1.75862	108.079	8.64025e-22	2.26906e-20
ENSG00000232618	NA	NA	-2.27297	-3.16687	108.024	8.81622e-22	2.3141e-20
ENSG00000076003	minichromosome maintenance complex component 6	4175	1.28279	4.84087	108.015	8.84742e-22	2.32112e-20
ENSG00000171940	zinc finger protein 217	7764	1.44664	5.87148	107.999	8.90002e-22	2.33375e-20
ENSG00000198443	keratin associated protein 4-1	85285	6.91505	-0.825589	108.248	8.94813e-22	2.34518e-20
ENSG00000165891	E2F transcription factor 7	144455	2.41904	1.04089	107.967	9.00347e-22	2.3585e-20
ENSG00000006831	adiponectin receptor 2	79602	-0.791888	5.77333	107.959	9.02969e-22	2.36418e-20
ENSG00000116690	proteoglycan 4	10216	-2.77319	3.84223	108.272	9.26081e-22	2.42348e-20
ENSG00000187824	transmembrane protein 220	388335	-1.30286	2.10034	107.854	9.38833e-22	2.45562e-20
ENSG00000102145	GATA binding protein 1	2623	-1.66932	-2.15052	107.791	9.61109e-22	2.51262e-20
ENSG00000131876	small nuclear ribonucleoprotein polypeptide A'	6627	0.883217	4.10526	107.755	9.74032e-22	2.54505e-20
ENSG00000257727	canopy FGF signaling regulator 2	10330	0.995668	4.29912	107.753	9.74492e-22	2.54505e-20
ENSG00000177432	nucleosome assembly protein 1 like 5	266812	-1.0043	1.57392	107.695	9.95904e-22	2.59967e-20
ENSG00000203721	long intergenic non-protein coding RNA 862	554279	3.61557	-1.42466	107.691	9.97369e-22	2.6022e-20
ENSG00000179051	regulator of chromosome condensation 2	55920	0.904945	6.598	107.672	1.00437e-21	2.61916e-20
[truncated: 31,650 more rows]

## Sheet: LUAD S2_FDR<0.05_above10counts
GeneID	description	entrez	logFC	logCPM	F	PValue	FDR
ENSG00000261371	platelet and endothelial cell adhesion molecule 1	5175	-2.27257	8.25875	565.235	6.10534e-53	1.51488e-48
ENSG00000183010	pyrroline-5-carboxylate reductase 1	5831	3.97224	5.87289	570.381	6.49231e-53	1.51488e-48
ENSG00000213853	epithelial membrane protein 2	2013	-2.70322	9.00953	545.25	5.20258e-52	8.09296e-48
ENSG00000139567	activin A receptor like type 1	94	-2.57948	5.93281	530.856	2.52991e-51	2.95158e-47
ENSG00000131477	receptor activity modifying protein 2	10266	-2.96861	4.87058	521.151	7.94085e-51	7.41152e-47
ENSG00000165312	OTU deubiquitinase 1	220213	-2.18789	4.7192	509.659	2.76465e-50	2.1503e-46
ENSG00000154133	roundabout guidance receptor 4	54538	-2.92738	5.51389	493.146	2.41827e-49	1.61219e-45
ENSG00000135604	syntaxin 11	8676	-3.00343	4.07588	469.524	3.18263e-48	1.85655e-44
ENSG00000169744	LIM domain binding 2	9079	-2.65765	4.9538	466.082	4.84999e-48	2.51483e-44
ENSG00000238018	NA	NA	-3.43761	1.91638	463.303	6.82644e-48	3.18569e-44
ENSG00000182010	rhotekin 2	219790	-4.11234	6.35121	466.693	1.69723e-47	6.64168e-44
ENSG00000186994	KN motif and ankyrin repeat domains 3	256949	-2.86295	3.33273	455.91	1.70785e-47	6.64168e-44
ENSG00000101331	CCM2 like scaffold protein	140706	-2.60542	2.34873	440.559	1.18885e-46	4.26771e-43
ENSG00000070778	protein tyrosine phosphatase non-receptor type 21	11099	-2.46994	5.05688	436.949	1.89022e-46	6.30078e-43
ENSG00000162367	TAL bHLH transcription factor 1, erythroid differentiation factor	6886	-2.89309	2.46579	435.432	2.29856e-46	7.15114e-43
ENSG00000072163	LIM zinc finger domain containing 2	55679	-2.76159	5.16164	418.31	2.87538e-45	8.38657e-42
ENSG00000128165	adrenomedullin 2	79924	3.75182	3.12397	415.606	3.11076e-45	8.53941e-42
ENSG00000120279	MYC target 1	80177	-2.33355	3.65823	413.633	4.05162e-45	1.05043e-41
ENSG00000179776	cadherin 5	1003	-2.48974	6.43039	413.141	4.58651e-45	1.12652e-41
ENSG00000189129	placenta associated 9	219348	-2.93025	3.00415	412.161	4.93718e-45	1.15202e-41
ENSG00000175832	ETS variant transcription factor 4	2118	3.99246	4.47125	416.108	5.91552e-45	1.31457e-41
ENSG00000122679	receptor activity modifying protein 3	10268	-3.28933	5.16928	415.418	7.0821e-45	1.50227e-41
ENSG00000234281	NA	NA	-3.98143	0.974322	409.128	7.43247e-45	1.50805e-41
ENSG00000132622	heat shock protein family A (Hsp70) member 12B	116835	-2.73444	3.66024	407.506	9.25893e-45	1.80036e-41
ENSG00000061656	sperm associated antigen 4	6676	2.99939	2.85346	403.54	1.58869e-44	2.96557e-41
ENSG00000120156	TEK receptor tyrosine kinase	7010	-3.19521	4.97087	408.041	1.7511e-44	3.14303e-41
ENSG00000151718	WW and C2 domain containing 2	80014	-2.30835	5.78592	401.778	2.02176e-44	3.49442e-41
ENSG00000059573	aldehyde dehydrogenase 18 family member A1	5832	1.84174	5.90453	399.896	2.61783e-44	4.36309e-41
ENSG00000104967	NOVA alternative splicing regulator 2	4858	-2.46944	2.78063	397.071	3.86422e-44	6.21833e-41
ENSG00000164855	transmembrane protein 184A	202915	3.41641	4.5215	398.306	4.78902e-44	7.44964e-41
ENSG00000186193	suppressor APC domain containing 2	89958	3.99476	2.99909	391.369	8.94156e-44	1.34605e-40
ENSG00000116016	endothelial PAS domain protein 1	2034	-2.55496	9.63553	392.529	9.38472e-44	1.36861e-40
ENSG00000103241	forkhead box F1	2294	-2.77787	4.09652	390.463	9.97284e-44	1.41031e-40
ENSG00000235387	small regulatory polypeptide of amino acid response	158376	-2.65026	0.834681	387.402	1.48836e-43	2.04286e-40
ENSG00000197465	glycophorin E (MNS blood group)	2996	-3.66611	0.298795	386.972	1.58122e-43	2.10831e-40
ENSG00000147689	family with sequence similarity 83 member A	84985	6.70331	5.81312	395.072	2.43705e-43	3.15916e-40
ENSG00000198844	Rho guanine nucleotide exchange factor 15	22899	-2.46237	4.16515	382.475	2.98679e-43	3.76715e-40
ENSG00000136160	endothelin receptor type B	1910	-3.58732	5.72046	384.861	6.10014e-43	7.49146e-40
ENSG00000249751	endothelial cell surface expressed chemotaxis and apoptosis regulator	641700	-2.39234	2.27675	376.671	6.84162e-43	8.18661e-40
ENSG00000095370	SH2 domain containing 3C	10044	-2.21383	4.85145	375.977	7.55861e-43	8.81845e-40
ENSG00000162062	tubulin epsilon and delta complex 2	80178	3.74662	1.60931	372.244	1.29539e-42	1.47444e-39
ENSG00000102760	regulator of cell cycle	28984	-2.7681	6.6767	375.429	1.37256e-42	1.52508e-39
ENSG00000263586	HID1 antisense RNA 1	102723641	-3.05109	-1.52563	370.416	1.6886e-42	1.8326e-39
ENSG00000022267	four and a half LIM domains 1	2273	-3.66213	6.69933	375.674	2.40879e-42	2.5548e-39
ENSG00000164466	sideroflexin 1	94081	1.53166	4.54322	367.559	2.56076e-42	2.65562e-39
ENSG00000280339	NA	NA	-2.81112	1.15287	366.083	3.17782e-42	3.2239e-39
ENSG00000135363	LIM domain only 2	4005	-2.05324	3.91495	365.017	3.71593e-42	3.68451e-39
ENSG00000170989	sphingosine-1-phosphate receptor 1	1901	-2.77606	5.70339	368.256	3.78976e-42	3.68451e-39
ENSG00000154721	junctional adhesion molecule 2	58494	-2.46401	4.35823	360.846	6.87283e-42	6.5456e-39
ENSG00000183856	IQ motif containing GTPase activating protein 3	128239	3.76727	3.83219	362.998	8.12998e-42	7.58804e-39
ENSG00000163815	C-type lectin domain family 3 member B	7123	-3.79969	5.08157	364.807	1.15833e-41	1.05992e-38
ENSG00000118193	kinesin family member 14	9928	3.85468	2.16145	354.404	1.79464e-41	1.61059e-38
ENSG00000137135	Rho guanine nucleotide exchange factor 39	84904	2.48758	1.70309	353.99	1.90947e-41	1.67305e-38
ENSG00000105339	DENN domain containing 3	22898	-1.82306	5.7993	353.898	1.93595e-41	1.67305e-38
ENSG00000123473	STIL centriolar assembly protein	6491	2.63179	2.59479	351.347	2.84179e-41	2.41124e-38
ENSG00000136114	thrombospondin type 1 domain containing 1	55901	-2.3444	2.74468	349.781	3.6006e-41	2.9667e-38
ENSG00000135052	golgi membrane protein 1	51280	2.81158	7.18213	351.977	3.62358e-41	2.9667e-38
ENSG00000121691	catalase	847	-1.8812	7.00564	349.48	3.7683e-41	3.03199e-38
ENSG00000133800	lymphatic vessel endothelial hyaluronan receptor 1	10894	-3.38158	4.33444	354.086	3.9361e-41	3.11332e-38
ENSG00000114654	EF-hand and coiled-coil domain containing 1	79825	-2.50509	3.03758	347.603	5.0098e-41	3.85858e-38
ENSG00000166265	cysteine and tyrosine rich 1	116159	-2.26881	4.29971	347.559	5.04367e-41	3.85858e-38
ENSG00000142273	Cbl proto-oncogene C	23624	3.21818	3.09103	347.219	5.31081e-41	3.99742e-38
ENSG00000176435	C-type lectin domain containing 14A	161198	-2.26395	5.28629	345.304	7.11068e-41	5.20913e-38
ENSG00000130307	USH1 protein network component harmonin binding protein 1	83878	-2.32892	2.10968	345.274	7.1439e-41	5.20913e-38
ENSG00000105227	periaxin	57716	-3.30504	5.24231	350.717	7.48785e-41	5.37593e-38
ENSG00000171115	GTPase, IMAP family member 8	155038	-2.45474	4.86585	343.717	1.03413e-40	7.31212e-38
ENSG00000164035	endomucin	51705	-2.88808	4.71549	346.038	1.05312e-40	7.33523e-38
ENSG00000197256	KN motif and ankyrin repeat domains 2	25959	-1.63243	6.61798	340.989	1.37818e-40	9.45816e-38
ENSG00000119888	epithelial cell adhesion molecule	4072	1.78511	7.93326	340.625	1.45776e-40	9.78128e-38
ENSG00000090889	kinesin family member 4A	24137	4.01785	3.21092	342.989	1.46718e-40	9.78128e-38
ENSG00000066279	assembly factor for spindle microtubules	259266	3.66855	3.15814	340.726	1.66326e-40	1.09323e-37
ENSG00000105974	caveolin 1	857	-3.51653	8.74644	343.588	2.6476e-40	1.71605e-37
ENSG00000117724	centromere protein F	1063	3.56322	4.55004	340.816	2.68587e-40	1.71701e-37
ENSG00000187583	pleckstrin homology domain containing N1	84069	3.33813	1.87765	336.484	2.7676e-40	1.74534e-37
ENSG00000157554	ETS transcription factor ERG	2078	-2.13889	4.60803	336.308	2.84421e-40	1.76975e-37
ENSG00000243364	ephrin A4	1945	2.35665	3.3253	335.96	3.00284e-40	1.84386e-37
ENSG00000204949	FAM83A antisense RNA 1	100131726	6.27717	0.552572	335.902	3.11586e-40	1.88841e-37
ENSG00000168497	caveolae associated protein 2	8436	-3.30647	6.89649	340.604	3.76812e-40	2.25445e-37
ENSG00000177098	sodium voltage-gated channel beta subunit 4	6330	-3.0959	3.67583	336.091	4.27455e-40	2.52507e-37
ENSG00000096063	SRSF protein kinase 1	6732	1.69485	5.51428	332.451	5.19419e-40	3.02997e-37
ENSG00000064989	calcitonin receptor like receptor	10203	-2.77378	6.08503	334.713	6.59638e-40	3.80041e-37
ENSG00000173269	multimerin 2	79812	-2.0789	5.09354	330.641	6.90204e-40	3.88585e-37
ENSG00000173898	spectrin beta, non-erythrocytic 2	6712	2.65441	4.72867	330.991	6.91121e-40	3.88585e-37
ENSG00000102104	retinoschisin 1	6247	-4.06592	0.593037	328.65	9.44814e-40	5.24901e-37
ENSG00000128050	phosphoribosylaminoimidazole carboxylase and phosphoribosylaminoimidazolesuccinocarboxamide synthase	10606	1.94287	5.98612	324.424	1.84785e-39	1.01452e-36
ENSG00000266964	FXYD domain containing ion transport regulator 1	5348	-3.19868	0.614218	323.961	1.98951e-39	1.07958e-36
ENSG00000267107	prostate cancer associated transcript 19	100505495	-2.47208	3.1018	323.779	2.04808e-39	1.09859e-36
ENSG00000125810	CD93 molecule	22918	-2.21025	7.12623	323.835	2.21535e-39	1.17482e-36
ENSG00000116194	angiopoietin like 1	9068	-2.8912	2.12983	322.419	2.54533e-39	1.33464e-36
ENSG00000131097	HIG1 hypoxia inducible domain family member 1B	51751	-2.89665	2.51794	322.329	2.58251e-39	1.33909e-36
ENSG00000102683	sarcoglycan gamma	6445	-4.03683	0.68467	319.824	3.86137e-39	1.9802e-36
ENSG00000184363	plakophilin 3	11187	1.72452	5.43592	319.365	4.1571e-39	2.10869e-36
ENSG00000131747	DNA topoisomerase II alpha	7153	4.11011	5.88329	324.558	4.96503e-39	2.49143e-36
ENSG00000143590	ephrin A3	1944	3.19506	1.47748	318.146	5.06103e-39	2.51259e-36
ENSG00000186871	ERCC excision repair 6 like, spindle assembly checkpoint helicase	54821	3.33883	1.05311	317.02	6.07199e-39	2.98275e-36
ENSG00000131471	amine oxidase copper containing 3	8639	-2.64722	6.67833	320.129	6.29759e-39	3.06135e-36
ENSG00000123119	N-terminal EF-hand calcium binding protein 1	64168	-3.47986	2.94909	317.12	8.28256e-39	3.98476e-36
ENSG00000035499	DEP domain containing 1B	55789	3.58875	1.70335	314.942	8.50747e-39	4.05121e-36
ENSG00000158402	cell division cycle 25C	995	3.71364	0.974619	313.814	1.02242e-38	4.81952e-36
ENSG00000159307	signal peptide, CUB domain and EGF like domain containing 1	80274	-3.72765	3.72026	318.32	1.08487e-38	5.06277e-36
ENSG00000010319	semaphorin 3G	56920	-3.04998	4.56691	316.928	1.17235e-38	5.41682e-36
ENSG00000263155	myocardial zonula adherens protein	100820829	-3.44029	2.5953	313.529	1.22691e-38	5.61335e-36
ENSG00000127329	protein tyrosine phosphatase receptor type B	5787	-2.69409	6.27729	316.116	1.24827e-38	5.65563e-36
ENSG00000134690	cell division cycle associated 8	55143	3.16639	3.17147	312.471	1.27316e-38	5.71292e-36
ENSG00000170323	fatty acid binding protein 4	2167	-5.29888	5.4104	320.441	1.35688e-38	6.0306e-36
ENSG00000249741	NA	NA	-2.98854	-1.06857	312.005	1.37395e-38	6.0489e-36
ENSG00000077152	ubiquitin conjugating enzyme E2 T	29089	3.4663	3.1456	312.659	1.39084e-38	6.06601e-36
ENSG00000076382	sperm associated antigen 5	10615	3.29089	3.91433	312.682	1.74754e-38	7.52701e-36
ENSG00000011426	anillin actin binding protein	54443	3.88086	4.39508	315.174	1.75808e-38	7.52701e-36
ENSG00000142945	kinesin family member 2C	11004	3.7297	3.44012	312.159	2.07019e-38	8.78268e-36
ENSG00000145247	OCIA domain containing 2	132299	2.32773	5.78872	308.737	2.35071e-38	9.88293e-36
ENSG00000126785	ras homolog family member J	57381	-1.91449	3.80307	308.676	2.37459e-38	9.89418e-36
ENSG00000166851	polo like kinase 1	5347	3.35184	3.58819	309.559	2.80195e-38	1.15716e-35
ENSG00000130762	Rho guanine nucleotide exchange factor 16	27237	1.97866	4.38029	307.436	2.91423e-38	1.19297e-35
ENSG00000268388	FOXF1 adjacent non-coding developmental regulatory RNA	400550	-4.12946	4.14644	313.278	3.06862e-38	1.24525e-35
ENSG00000177469	caveolae associated protein 1	284119	-2.05692	8.11214	307.051	3.10566e-38	1.24941e-35
ENSG00000154783	FYVE, RhoGEF and PH domain containing 5	152273	-2.14235	5.08874	306.378	3.47163e-38	1.3847e-35
ENSG00000112214	four and a half LIM domains 5	9457	-3.02363	2.24563	304.4	4.82225e-38	1.90712e-35
ENSG00000156970	BUB1 mitotic checkpoint serine/threonine kinase B	701	3.52334	2.79622	303.677	5.48248e-38	2.15001e-35
ENSG00000187642	PPARGC1 and ESRR induced regulator, muscle 1	84808	3.21254	0.635846	303.497	5.60519e-38	2.16973e-35
ENSG00000128059	phosphoribosyl pyrophosphate amidotransferase	5471	1.96333	3.30895	303.475	5.62576e-38	2.16973e-35
ENSG00000228401	NA	NA	-3.783	0.0543556	303.227	5.86346e-38	2.23737e-35
ENSG00000180198	regulator of chromosome condensation 1	1104	1.88456	5.0693	303.193	5.89703e-38	2.23737e-35
ENSG00000138821	solute carrier family 39 member 8	64116	-2.49411	7.78628	305.337	6.48269e-38	2.43974e-35
ENSG00000241158	ADAMTS9 antisense RNA 1	101929335	-3.09723	0.688288	302.353	6.78509e-38	2.53312e-35
ENSG00000248551	NA	NA	-4.69503	-2.13724	300.061	9.96491e-38	3.69073e-35
ENSG00000133121	StAR related lipid transfer domain containing 13	90627	-1.95086	4.3061	299.022	1.18675e-37	4.36078e-35
ENSG00000158315	rhomboid like 2	54933	2.89831	2.41273	298.968	1.19764e-37	4.36644e-35
ENSG00000171132	protein kinase C epsilon	5581	-1.86899	4.55103	297.969	1.41747e-37	5.12782e-35
ENSG00000276043	ubiquitin like with PHD and ring finger domains 1	29128	3.65449	3.00881	299.065	1.45308e-37	5.20287e-35
ENSG00000253258	NA	NA	5.41285	-2.69702	297.792	1.46051e-37	5.20287e-35
ENSG00000122694	GLI pathogenesis related 2	152007	-2.31558	5.76429	298.382	1.69775e-37	6.00218e-35
ENSG00000130590	sterile alpha motif domain containing 10	140700	1.87126	2.70341	296.736	1.74595e-37	6.12618e-35
ENSG00000183048	solute carrier family 25 member 10	1468	2.37179	3.1684	296.342	1.8666e-37	6.50064e-35
ENSG00000100558	pleckstrin 2	26499	2.69803	3.05774	295.636	2.10399e-37	7.27309e-35
ENSG00000224215	uncharacterized LOC105376453	105376453	-5.25099	0.112996	296.115	2.34791e-37	8.05663e-35
ENSG00000100196	KDEL endoplasmic reticulum protein retention receptor 3	11015	2.41444	4.72064	294.44	2.5782e-37	8.78227e-35
ENSG00000091651	origin recognition complex subunit 6	23594	2.99261	1.68483	294.137	2.71459e-37	9.17983e-35
ENSG00000171596	neuromedin U receptor 1	10316	-3.03008	1.09384	293.77	2.89022e-37	9.65449e-35
ENSG00000162849	kinesin family member 26B	55083	3.36075	4.54275	297.223	2.92899e-37	9.65449e-35
ENSG00000126787	DLG associated protein 5	9787	3.68668	2.8053	294.495	2.95378e-37	9.65449e-35
ENSG00000114113	retinol binding protein 2	5948	-4.09227	-0.0241258	293.615	2.96716e-37	9.65449e-35
ENSG00000134057	cyclin B1	891	3.06936	4.22999	295.657	2.96987e-37	9.65449e-35
ENSG00000176920	fucosyltransferase 2	2524	3.51992	3.62804	296.25	2.97908e-37	9.65449e-35
ENSG00000155660	protein disulfide isomerase family A member 4	9601	1.92113	7.93692	293.445	3.05444e-37	9.83046e-35
ENSG00000204424	lymphocyte antigen 6 family member G6F	259215	-4.65303	-4.23911	293.199	3.18551e-37	1.01821e-34
ENSG00000248243	NA	NA	4.25367	-0.957935	292.947	3.32571e-37	1.05579e-34
ENSG00000135451	trophinin associated protein	10024	3.98548	2.68555	293.263	4.0091e-37	1.26414e-34
ENSG00000138160	kinesin family member 11	3832	2.82441	3.63824	291.237	4.59835e-37	1.44021e-34
ENSG00000112984	kinesin family member 20A	10112	3.22158	3.11793	291.153	4.68425e-37	1.45439e-34
ENSG00000198358	uncharacterized LOC101928372	101928372	-4.91112	-0.753951	290.919	4.70597e-37	1.45439e-34
ENSG00000269186	long intergenic non-protein coding RNA 1082	100506542	-4.36084	-1.85413	290.853	4.75964e-37	1.45826e-34
ENSG00000099260	palmdelphin	54873	-2.32303	4.0553	290.827	4.78096e-37	1.45826e-34
ENSG00000237167	NA	NA	-4.62695	-2.10707	290.453	5.09778e-37	1.54479e-34
ENSG00000198901	protein regulator of cytokinesis 1	9055	2.62735	3.94715	290.239	5.28902e-37	1.5924e-34
ENSG00000120913	PDZ and LIM domain 2	64236	-1.93731	4.95109	290.02	5.49174e-37	1.64284e-34
ENSG00000196584	X-ray repair cross complementing 2	7516	3.52045	1.81349	289.466	6.04059e-37	1.79552e-34
ENSG00000035664	death associated protein kinase 2	23604	-2.15277	4.72576	289.22	6.30217e-37	1.86141e-34
ENSG00000166123	glutamic--pyruvic transaminase 2	84706	3.52893	5.03698	293.453	6.60137e-37	1.93361e-34
ENSG00000171819	angiopoietin like 7	10218	-4.72679	-0.0759376	288.926	6.62947e-37	1.93361e-34
ENSG00000024526	DEP domain containing 1	55635	3.89873	2.27954	288.534	7.31789e-37	2.12114e-34
ENSG00000228288	prostate cancer associated transcript 6	100506696	2.94083	1.23744	287.655	8.25558e-37	2.37817e-34
ENSG00000123485	Holliday junction recognition protein	55355	3.97799	2.82481	288.396	9.91243e-37	2.83793e-34
ENSG00000157456	cyclin B2	9133	3.08248	3.14458	286.466	1.01421e-36	2.88598e-34
ENSG00000090006	latent transforming growth factor beta binding protein 4	8425	-2.21601	7.26924	287.588	1.05592e-36	2.98646e-34
ENSG00000257894	NA	NA	-3.56682	1.83183	286.001	1.10116e-36	3.09564e-34
ENSG00000070614	N-deacetylase and N-sulfotransferase 1	3340	-1.51186	6.87846	284.856	1.3413e-36	3.74817e-34
ENSG00000258947	tubulin beta 3 class III	10381	4.76619	1.80339	286.026	1.37229e-36	3.81194e-34
ENSG00000117394	solute carrier family 2 member 1	6513	3.55161	6.26755	288.997	1.50104e-36	4.14492e-34
ENSG00000117399	cell division cycle 20	991	3.92303	4.00533	287.834	1.62566e-36	4.46262e-34
ENSG00000106462	enhancer of zeste 2 polycomb repressive complex 2 subunit	2146	2.71169	3.34124	283.159	1.8029e-36	4.92023e-34
ENSG00000114812	vasoactive intestinal peptide receptor 1	7433	-3.35967	5.46806	288.308	1.82084e-36	4.94031e-34
ENSG00000128849	cingulin like 1	84952	-2.25259	5.8843	283.947	2.00154e-36	5.39918e-34
ENSG00000173457	protein phosphatase 1 regulatory inhibitor subunit 14B	26472	2.22779	5.55032	282.233	2.12001e-36	5.67972e-34
ENSG00000085999	RAD54 like	8438	3.50821	1.62807	282.206	2.12988e-36	5.67972e-34
ENSG00000160957	RecQ like helicase 4	9401	3.3044	3.63041	283.982	2.24973e-36	5.96523e-34
ENSG00000117650	NIMA related kinase 2	4751	3.84677	2.80288	283.152	2.34928e-36	6.194e-34
ENSG00000142748	ficolin 3	8547	-4.72764	5.97986	288.483	2.3705e-36	6.21485e-34
ENSG00000102384	centromere protein I	2491	2.85979	1.35761	281.232	2.52651e-36	6.5658e-34
ENSG00000079308	tensin 1	7145	-2.10613	8.57518	282.066	2.5325e-36	6.5658e-34
ENSG00000088325	TPX2 microtubule nucleation factor	22974	3.76416	4.67845	285.684	2.5621e-36	6.60583e-34
ENSG00000183317	EPH receptor A10	284656	3.90181	2.59068	281.852	2.76039e-36	7.07798e-34
ENSG00000107742	SPARC (osteonectin), cwcv and kazal like domains proteoglycan 2	9806	-3.06457	7.70149	285.323	2.82806e-36	7.21186e-34
ENSG00000259417	cortexin domain containing 1	100996492	-3.9963	1.80929	281.178	3.26262e-36	8.27482e-34
ENSG00000066056	tyrosine kinase with immunoglobulin like and EGF like domains 1	7075	-1.91992	5.17811	279.585	3.37451e-36	8.51234e-34
ENSG00000112531	QKI, KH domain containing RNA binding	9444	-1.35365	6.72211	278.546	4.05337e-36	1.01698e-33
ENSG00000197930	endoplasmic reticulum oxidoreductase 1 alpha	30001	2.08266	6.76809	277.268	5.0808e-36	1.26795e-33
ENSG00000182255	potassium voltage-gated channel subfamily A member 4	3739	-4.93944	0.150527	277.38	5.84167e-36	1.45007e-33
ENSG00000186185	kinesin family member 18B	146909	4.06287	2.71112	277.795	6.41422e-36	1.58377e-33
ENSG00000143228	NUF2 component of NDC80 kinetochore complex	83540	3.91095	2.61245	277.07	6.60255e-36	1.62169e-33
ENSG00000197381	adenosine deaminase RNA specific B1	104	-1.80058	4.79605	275.612	6.81603e-36	1.66536e-33
ENSG00000094804	cell division cycle 6	990	3.70102	3.45866	277.677	7.84678e-36	1.90722e-33
ENSG00000094963	flavin containing dimethylaniline monoxygenase 2	2327	-3.25243	6.50837	279.599	8.14385e-36	1.96917e-33
ENSG00000163362	innate immunity activator	55765	2.44105	4.51724	274.091	9.29195e-36	2.23519e-33
ENSG00000169258	G protein regulated inducer of neurite outgrowth 1	114787	2.79696	2.26601	273.82	9.37844e-36	2.24443e-33
ENSG00000179913	UDP-GlcNAc:betaGal beta-1,3-N-acetylglucosaminyltransferase 3	10331	4.53295	4.40214	278.745	9.95617e-36	2.37053e-33
ENSG00000138180	centrosomal protein 55	55165	3.51202	3.53975	275.71	1.06293e-35	2.51795e-33
ENSG00000168309	family with sequence similarity 107 member A	11170	-4.37387	6.20193	279.323	1.08519e-35	2.5577e-33
ENSG00000173706	heart development protein with EGF like domains 1	57493	-2.1163	6.84764	273.779	1.12085e-35	2.62849e-33
ENSG00000255624	NA	NA	3.87968	-0.997902	272.628	1.16054e-35	2.70796e-33
ENSG00000169860	purinergic receptor P2Y1	5028	-1.94626	2.93235	272.537	1.17963e-35	2.7388e-33
ENSG00000079462	platelet activating factor acetylhydrolase 1b catalytic subunit 3	5050	2.34155	4.13301	272.31	1.22859e-35	2.83834e-33
ENSG00000111665	cell division cycle associated 3	83461	3.34759	2.45438	272.176	1.25844e-35	2.89298e-33
ENSG00000165304	maternal embryonic leucine zipper kinase	9833	3.61218	2.7113	272.599	1.34765e-35	3.08289e-33
ENSG00000111206	forkhead box M1	2305	3.545	4.05941	274.848	1.41097e-35	3.21198e-33
ENSG00000159259	chromatin assembly factor 1 subunit B	8208	1.98568	2.6588	271.153	1.51192e-35	3.42509e-33
ENSG00000175063	ubiquitin conjugating enzyme E2 C	11065	4.48398	4.27769	274.991	1.86735e-35	4.20983e-33
ENSG00000080986	NDC80 kinetochore complex component	10403	3.08462	2.31036	269.861	1.90748e-35	4.27963e-33
ENSG00000127241	mannan binding lectin serine peptidase 1	5648	-3.00141	2.40572	269.173	2.15957e-35	4.82203e-33
ENSG00000075218	G2 and S-phase expressed 1	51512	3.26198	2.36405	268.699	2.35279e-35	5.22845e-33
ENSG00000144120	transmembrane protein 177	80775	1.62639	2.48886	267.823	2.75666e-35	6.09692e-33
ENSG00000254726	mex-3 RNA binding family member A	92312	4.41733	3.84861	270.317	3.9913e-35	8.76455e-33
ENSG00000177788	uncharacterized LOC105373159	105373159	2.56652	-0.701579	265.772	4.00036e-35	8.76455e-33
ENSG00000171509	relaxin family peptide receptor 1	59350	-3.09252	1.68647	265.008	4.59758e-35	1.00259e-32
ENSG00000138363	5-aminoimidazole-4-carboxamide ribonucleotide formyltransferase/IMP cyclohydrolase	471	1.358	5.73154	264.695	4.86739e-35	1.05649e-32
ENSG00000172159	FERM domain containing 3	257019	-2.5854	2.69585	263.531	6.02081e-35	1.29999e-32
ENSG00000143217	nectin cell adhesion molecule 4	81607	2.40318	4.95486	264.415	6.04491e-35	1.29999e-32
ENSG00000177303	CASK interacting protein 2	57513	-1.58405	5.44351	263.448	6.1133e-35	1.30867e-32
ENSG00000101003	GINS complex subunit 1	9837	3.09901	2.78864	263.39	6.17809e-35	1.3165e-32
ENSG00000278259	myosin XIX	80179	1.79208	4.65606	262.517	7.25005e-35	1.5379e-32
ENSG00000110492	midkine	4192	3.27328	7.25112	266.184	7.76579e-35	1.63985e-32
ENSG00000137804	nucleolar and spindle associated protein 1	51203	2.64844	3.78681	262.391	7.88673e-35	1.65788e-32
ENSG00000183090	FRAS1 related extracellular matrix 3	166752	-4.75406	-0.0368992	262.557	7.97233e-35	1.66727e-32
ENSG00000130052	StAR related lipid transfer domain containing 8	9754	-2.07989	4.1494	261.978	8.00286e-35	1.66727e-32
ENSG00000031081	Rho GTPase activating protein 31	57514	-2.08151	5.88436	262.683	8.11527e-35	1.68318e-32
ENSG00000277494	glycosylphosphatidylinositol anchored high density lipoprotein binding protein 1	338328	-3.8475	3.90179	266.386	8.3585e-35	1.72596e-32
ENSG00000268505	NA	NA	-4.20614	-1.0413	261.634	8.52572e-35	1.75273e-32
ENSG00000169418	natriuretic peptide receptor 1	4881	-2.67221	4.71825	263.819	9.5093e-35	1.94636e-32
ENSG00000122952	ZW10 interacting kinetochore protein	11130	2.75407	3.90691	261.9	9.60763e-35	1.9579e-32
ENSG00000134256	CD101 molecule	9398	-2.75721	3.11204	261.413	9.72037e-35	1.97226e-32
ENSG00000137441	fibroblast growth factor binding protein 2	83888	-3.98948	0.943988	260.574	1.05986e-34	2.14115e-32
ENSG00000154342	Wnt family member 3A	89780	-4.37141	2.12454	263.37	1.06617e-34	2.1446e-32
ENSG00000169607	cytoskeleton associated protein 2 like	150468	3.29116	2.31732	260.393	1.07148e-34	2.14603e-32
ENSG00000106089	syntaxin 1A	6804	3.23361	3.07445	261.121	1.08396e-34	2.16175e-32
ENSG00000007372	paired box 6	5080	-1.68042	0.608491	260.236	1.10287e-34	2.19011e-32
ENSG00000171056	SRY-box transcription factor 7	83595	-2.95188	3.41299	261.969	1.15107e-34	2.27615e-32
ENSG00000174371	exonuclease 1	9156	3.82955	2.23446	259.829	1.30761e-34	2.57479e-32
ENSG00000149418	ST14 transmembrane serine protease matriptase	6768	1.73837	7.44083	259.09	1.36281e-34	2.67219e-32
ENSG00000162687	potassium sodium-activated channel subfamily T member 2	343450	-2.98012	1.84537	259.02	1.38048e-34	2.69551e-32
ENSG00000183722	LHFPL tetraspan subfamily member 6	10186	-1.70785	5.08458	258.634	1.48283e-34	2.8833e-32
ENSG00000205213	leucine rich repeat containing G protein-coupled receptor 4	55366	2.72247	4.96742	260.011	1.7292e-34	3.3484e-32
ENSG00000123178	SPRY domain containing 7	57213	-1.25607	3.83013	257.643	1.78194e-34	3.43627e-32
ENSG00000101280	angiopoietin 4	51378	-4.23668	1.14904	258.708	1.79875e-34	3.45441e-32
ENSG00000140534	TOPBP1 interacting checkpoint and replication regulator	90381	3.09083	1.46946	257.378	1.87158e-34	3.57955e-32
ENSG00000124602	unc-5 family C-terminal like	222643	3.34872	3.02406	258.348	1.89382e-34	3.60729e-32
ENSG00000105613	microtubule associated serine/threonine kinase 1	22983	3.2599	-0.0160428	257.273	1.90872e-34	3.62091e-32
ENSG00000150625	glycoprotein M6A	2823	-4.79139	4.10942	262.84	1.91687e-34	3.62165e-32
ENSG00000101811	cleavage stimulation factor subunit 2	1478	1.16343	3.55366	257.071	1.98164e-34	3.72893e-32
ENSG00000136492	BRCA1 interacting protein C-terminal helicase 1	83990	2.62819	1.72414	256.913	2.04079e-34	3.8248e-32
ENSG00000272620	AFAP1 antisense RNA 1	84740	6.502	5.02038	263.022	2.08236e-34	3.8871e-32
ENSG00000168528	serine incorporator 2	347735	2.10074	6.53682	256.76	2.1534e-34	4.0037e-32
ENSG00000204305	advanced glycosylation end-product specific receptor	177	-5.05536	9.33355	262.789	2.18509e-34	4.04649e-32
ENSG00000179133	chromosome 10 open reading frame 67	256815	-4.50887	0.651733	257.35	2.22587e-34	4.10571e-32
ENSG00000227051	chromosome 14 open reading frame 132	56967	-2.71755	4.93099	259.465	2.26179e-34	4.15127e-32
ENSG00000138778	centromere protein E	1062	2.71148	2.5221	256.33	2.27466e-34	4.15127e-32
ENSG00000150048	C-type lectin domain family 1 member A	51267	-2.23176	2.26301	256.324	2.27725e-34	4.15127e-32
ENSG00000129173	E2F transcription factor 8	79733	3.30928	1.87502	256.157	2.34911e-34	4.2656e-32
ENSG00000133561	GTPase, IMAP family member 6	474344	-2.1533	5.04632	256.984	2.4239e-34	4.38435e-32
ENSG00000243479	MNX1 antisense RNA 1 (head to head)	645249	5.17475	-0.508635	255.938	2.44689e-34	4.40885e-32
ENSG00000112742	TTK protein kinase	7272	3.42486	2.2883	255.886	2.47063e-34	4.43449e-32
ENSG00000137807	kinesin family member 23	9493	2.69807	3.1341	255.592	2.60983e-34	4.6664e-32
ENSG00000137812	kinetochore scaffold 1	57082	2.5834	2.20651	255.31	2.75104e-34	4.88902e-32
ENSG00000119969	helicase, lymphoid specific	3070	2.30583	2.75919	255.302	2.75529e-34	4.88902e-32
ENSG00000244215	long intergenic non-protein coding RNA 2016	101927123	-5.13764	-0.103688	256.577	2.7704e-34	4.89721e-32
ENSG00000158435	CCR4-NOT transcription complex subunit 11	55571	1.19883	5.36144	255.215	2.80016e-34	4.93114e-32
ENSG00000126602	TNF receptor associated protein 1	10131	1.22103	4.99302	254.972	2.93031e-34	5.14094e-32
ENSG00000197852	inka box actin regulator 2	55924	-1.62981	2.94024	254.732	3.06449e-34	5.35619e-32
ENSG00000110756	HPS5 biogenesis of lysosomal organelles complex 2 subunit 2	11234	-1.16595	4.84828	253.956	3.54334e-34	6.17005e-32
ENSG00000133466	C1q and TNF related 6	114904	2.52231	4.01343	254.029	3.70841e-34	6.43348e-32
ENSG00000146072	TNF receptor superfamily member 21	27242	2.23076	6.7542	254.285	3.89165e-34	6.72636e-32
ENSG00000125319	homologous recombination factor with OB-fold	78995	2.98823	1.76694	253.2	4.08284e-34	7.03077e-32
ENSG00000184113	claudin 5	7122	-2.80743	5.69096	256.716	4.13138e-34	7.0882e-32
ENSG00000112902	semaphorin 5A	9037	-2.7799	5.40811	256.477	4.19734e-34	7.17499e-32
ENSG00000121152	non-SMC condensin I complex subunit H	23397	3.18226	2.7407	252.898	4.33742e-34	7.38739e-32
ENSG00000114346	epithelial cell transforming 2	1894	2.28127	4.67055	253.03	4.35561e-34	7.3914e-32
ENSG00000144843	ADP-ribosylarginine hydrolase	141	-1.51377	4.18542	252.753	4.44051e-34	7.50817e-32
ENSG00000211445	glutathione peroxidase 3	2878	-2.47135	8.36609	255.52	4.48273e-34	7.55219e-32
ENSG00000134201	glutathione S-transferase mu 5	2949	-2.557	2.4034	252.575	4.59139e-34	7.69913e-32
ENSG00000111640	glyceraldehyde-3-phosphate dehydrogenase	2597	1.78388	10.0794	252.562	4.60295e-34	7.69913e-32
ENSG00000148773	marker of proliferation Ki-67	4288	3.35551	5.2569	255.911	5.03348e-34	8.38919e-32
ENSG00000147526	transforming acidic coiled-coil containing protein 1	6867	-1.92969	7.03594	252.164	5.24089e-34	8.70379e-32
ENSG00000182575	neurexophilin 3	11248	-2.46765	2.16262	251.848	5.2643e-34	8.71167e-32
ENSG00000163788	SNF related kinase	54861	-1.20825	5.1742	251.701	5.412e-34	8.9026e-32
ENSG00000185803	solute carrier family 52 member 2	79581	1.57496	5.46019	251.696	5.41783e-34	8.9026e-32
ENSG00000145386	cyclin A2	890	2.94805	3.196	251.811	5.65916e-34	9.26653e-32
ENSG00000161835	trafficking regulator and scaffold protein tamalin	160622	-2.27485	3.89432	251.546	5.77319e-34	9.42018e-32
ENSG00000047648	Rho GTPase activating protein 6	395	-2.35557	2.87314	251.123	6.03551e-34	9.81391e-32
ENSG00000187800	platelet endothelial aggregation receptor 1	375033	-2.06505	3.27576	250.756	6.46891e-34	1.04821e-31
ENSG00000065328	minichromosome maintenance 10 replication initiation factor	55388	3.76236	2.18538	251.167	6.50213e-34	1.04995e-31
ENSG00000167434	carbonic anhydrase 4	762	-4.63473	3.69417	255.713	6.67494e-34	1.07414e-31
ENSG00000067177	phosphorylase kinase regulatory subunit alpha 1	5255	1.83274	3.73502	250.558	6.71531e-34	1.07692e-31
ENSG00000173517	pseudopodium enriched atypical kinase 1	79834	-1.66121	5.77075	250.451	6.8519e-34	1.09506e-31
ENSG00000233038	NA	NA	-2.39866	2.20079	250.209	7.17238e-34	1.14237e-31
ENSG00000262772	NA	NA	4.88525	-0.535608	250.046	7.39754e-34	1.17422e-31
ENSG00000121211	meiotic nuclear divisions 1	84057	2.92698	0.57291	249.998	7.4649e-34	1.1809e-31
ENSG00000141562	nuclear prelamin A recognition factor	26502	1.30275	5.22708	249.916	7.58126e-34	1.19525e-31
ENSG00000051341	DNA polymerase theta	10721	3.50149	1.66389	249.621	8.0167e-34	1.25965e-31
ENSG00000165480	spindle and kinetochore associated complex subunit 3	221150	3.36429	1.75677	249.109	8.83416e-34	1.38344e-31
ENSG00000169252	adrenoceptor beta 2	154	-3.00649	3.81825	251.856	8.90708e-34	1.39019e-31
ENSG00000165495	PBX/knotted 1 homeobox 2	63876	-2.63847	2.59505	248.977	9.05741e-34	1.40894e-31
ENSG00000163808	kinesin family member 15	56992	2.84646	1.99255	248.942	9.11844e-34	1.41372e-31
ENSG00000118526	transcription factor 21	6943	-3.21004	4.0356	251.554	1.07223e-33	1.65688e-31
ENSG00000232328	NA	NA	-4.59405	-2.91608	247.762	1.14095e-33	1.75725e-31
ENSG00000250899	NA	NA	-2.12856	1.92826	247.702	1.15403e-33	1.77154e-31
ENSG00000089685	baculoviral IAP repeat containing 5	332	3.77467	4.17991	251.342	1.16899e-33	1.78863e-31
ENSG00000229619	MBNL1 antisense RNA 1	401093	-2.13505	1.94052	247.398	1.22279e-33	1.8618e-31
ENSG00000140525	FA complementation group I	55215	2.09386	3.89957	247.389	1.22479e-33	1.8618e-31
ENSG00000149557	fasciculation and elongation protein zeta 1	9638	-2.15332	3.41853	247.114	1.2906e-33	1.95548e-31
ENSG00000128512	dedicator of cytokinesis 4	9732	-1.68701	5.03426	246.814	1.36662e-33	2.06394e-31
ENSG00000149269	p21 (RAC1) activated kinase 1	5058	1.29521	5.55096	246.758	1.38133e-33	2.07944e-31
ENSG00000129810	shugoshin 1	151648	3.34302	1.10297	246.704	1.39561e-33	2.09196e-31
ENSG00000131055	cytochrome c oxidase subunit 4I2	84701	-2.35637	2.673	246.693	1.39862e-33	2.09196e-31
ENSG00000125459	misato mitochondrial distribution and morphology regulator 1	55154	1.6431	3.05657	245.611	1.71968e-33	2.56397e-31
ENSG00000111052	lin-7 homolog A, crumbs cell polarity complex component	8825	-2.77843	2.98998	245.724	1.8939e-33	2.81473e-31
ENSG00000155066	prominin 2	150696	2.64895	5.30644	247.231	1.91171e-33	2.83219e-31
ENSG00000115306	spectrin beta, non-erythrocytic 1	6711	-1.67152	8.97712	245.006	1.93068e-33	2.85123e-31
ENSG00000179066	NA	NA	5.93898	-0.864423	244.976	1.94202e-33	2.85894e-31
ENSG00000241644	indolethylamine N-methyltransferase	11185	-3.67205	6.44294	249.552	2.07908e-33	3.05109e-31
ENSG00000140600	SH3 domain containing GRB2 like 3, endophilin A3	6457	-4.69232	0.743886	245.954	2.13903e-33	3.12922e-31
ENSG00000184445	kinetochore associated 1	9735	2.2381	3.86013	244.373	2.18e-33	3.17919e-31
ENSG00000107738	V-set immunoregulatory receptor	64115	-1.56849	5.85984	244.15	2.27508e-33	3.30752e-31
ENSG00000077522	actinin alpha 2	88	-3.19621	0.62692	244.004	2.33986e-33	3.39113e-31
ENSG00000129250	kinesin family member 1C	10749	-1.25952	7.17449	243.958	2.3607e-33	3.41073e-31
ENSG00000113070	heparin binding EGF like growth factor	1839	-2.60508	5.64252	246.143	2.72622e-33	3.92668e-31
ENSG00000008300	cadherin EGF LAG seven-pass G-type receptor 3	1951	3.54251	3.0573	244.854	2.77748e-33	3.9882e-31
ENSG00000165810	butyrophilin like 9	153579	-3.607	4.28203	247.259	2.82747e-33	4.04477e-31
ENSG00000091106	NLR family CARD domain containing 4	58484	-2.03475	2.7042	243.007	2.83421e-33	4.04477e-31
ENSG00000087586	aurora kinase A	6790	2.78145	3.5074	242.701	3.47331e-33	4.94174e-31
ENSG00000251034	NA	NA	-1.76881	0.195573	241.42	3.84982e-33	5.46078e-31
ENSG00000179967	NA	NA	2.17715	2.86985	241.309	3.93317e-33	5.5621e-31
ENSG00000093009	cell division cycle 45	8318	3.37951	2.38835	241.077	4.19183e-33	5.90998e-31
ENSG00000204301	notch receptor 4	4855	-1.75495	4.93859	240.495	4.60492e-33	6.47282e-31
ENSG00000149554	checkpoint kinase 1	1111	2.37088	3.04238	240.477	4.62039e-33	6.47507e-31
ENSG00000106327	transferrin receptor 2	7036	3.18482	0.795359	240.447	4.64748e-33	6.49354e-31
ENSG00000237523	long intergenic non-protein coding RNA 857	439990	2.43359	1.07349	240.289	4.79201e-33	6.67549e-31
ENSG00000033100	chondroitin polymerizing factor 2	54480	1.19776	5.90978	240.016	5.05229e-33	7.01711e-31
ENSG00000273664	NA	NA	-4.22217	-3.49792	239.875	5.19257e-33	7.19056e-31
ENSG00000127564	protein kinase, membrane associated tyrosine/threonine 1	9088	3.1967	2.53841	239.532	5.55084e-33	7.66394e-31
ENSG00000115163	centromere protein A	1058	3.92365	1.73113	239.364	6.02094e-33	8.28847e-31
ENSG00000227036	long intergenic non-protein coding RNA 511	400619	3.3017	3.57117	240.839	6.72334e-33	9.22818e-31
ENSG00000182253	synemin	23336	-1.8045	3.90418	238.164	7.24414e-33	9.91385e-31
ENSG00000103550	lysine rich nucleolar protein 1	400506	1.19931	3.37537	238.083	7.35884e-33	1.00414e-30
ENSG00000003249	dysbindin domain containing 1	79007	2.11424	4.02531	238.048	7.40882e-33	1.00801e-30
ENSG00000227066	uncharacterized LOC117779438	117779438	6.01757	2.12257	241.257	7.77814e-33	1.05518e-30
ENSG00000135476	extra spindle pole bodies like 1, separase	9700	3.42634	2.96971	238.905	8.13719e-33	1.10069e-30
ENSG00000137726	FXYD domain containing ion transport regulator 6	53826	-1.95955	4.56132	237.072	8.96562e-33	1.20924e-30
ENSG00000228692	NA	NA	-3.58589	-2.54441	236.351	1.03229e-32	1.38829e-30
ENSG00000160949	tonsoku like, DNA repair protein	4796	2.40939	3.61671	236.225	1.05816e-32	1.419e-30
ENSG00000175130	MARCKS like 1	65108	1.98035	6.61054	235.794	1.15735e-32	1.54756e-30
ENSG00000160688	flavin adenine dinucleotide synthetase 1	80308	1.54688	4.85274	235.457	1.23023e-32	1.64032e-30
ENSG00000110799	von Willebrand factor	7450	-2.32704	8.40346	237.446	1.31285e-32	1.74549e-30
ENSG00000080031	protein tyrosine phosphatase receptor type H	5794	5.36582	2.94241	238.795	1.36136e-32	1.80485e-30
ENSG00000259153	uncharacterized LOC100506411	100506411	2.91553	0.866641	234.211	1.57173e-32	2.07784e-30
ENSG00000169718	dihydrouridine synthase 1 like	64118	1.36951	5.89674	233.719	1.73176e-32	2.28294e-30
ENSG00000164741	DLC1 Rho GTPase activating protein	10395	-2.39872	6.95693	236.099	1.76784e-32	2.32393e-30
ENSG00000261340	long intergenic non-protein coding RNA 1616	106456574	-4.3823	-3.38779	233.361	1.85844e-32	2.43618e-30
ENSG00000129467	adenylate cyclase 4	196883	-1.83936	3.38286	233.017	1.98909e-32	2.60013e-30
ENSG00000072571	hyaluronan mediated motility receptor	3161	3.13969	2.79105	233.339	2.01496e-32	2.6266e-30
ENSG00000080546	sestrin 1	27244	-1.71846	4.50844	232.681	2.126e-32	2.76362e-30
ENSG00000146670	cell division cycle associated 5	113130	3.18728	3.49452	234.542	2.1411e-32	2.77552e-30
ENSG00000157510	actin filament associated protein 1 like 1	134265	-1.79972	3.92066	232.174	2.35033e-32	3.0383e-30
ENSG00000111344	RAS protein activator like 1	8437	4.25081	2.43452	234.051	2.41707e-32	3.11595e-30
ENSG00000166965	RCC1 domain containing 1	91433	1.42959	2.76976	231.906	2.47838e-32	3.18618e-30
ENSG00000144591	GDP-mannose pyrophosphorylase A	29926	1.13033	4.89442	231.889	2.48684e-32	3.18828e-30
ENSG00000166292	transmembrane protein 100	55273	-4.63899	5.52836	236.815	2.58507e-32	3.30513e-30
ENSG00000133195	solute carrier family 39 member 11	201266	1.59925	5.34616	231.4	2.73986e-32	3.49348e-30
ENSG00000183807	family with sequence similarity 162 member B	221303	-2.48887	1.84526	231.333	2.77652e-32	3.53057e-30
ENSG00000174059	CD34 molecule	947	-1.69209	5.84343	231.28	2.80566e-32	3.55793e-30
ENSG00000109586	polypeptide N-acetylgalactosaminyltransferase 7	51809	1.86856	5.38113	231.183	2.86044e-32	3.61757e-30
ENSG00000217801	uncharacterized LOC100288175	100288175	2.94776	1.47336	230.808	3.0817e-32	3.88685e-30
ENSG00000204839	maestro heat like repeat family member 6	642475	2.63131	4.46576	232.324	3.09268e-32	3.8902e-30
ENSG00000164849	G protein-coupled receptor 146	115330	-2.16491	1.22122	230.719	3.13659e-32	3.93482e-30
ENSG00000104738	minichromosome maintenance complex component 4	4173	2.44742	5.54444	232.19	3.26919e-32	4.09016e-30
ENSG00000237649	kinesin family member C1	3833	2.95367	3.65122	232.04	3.30506e-32	4.124e-30
ENSG00000108576	solute carrier family 6 member 4	6532	-6.36657	5.78457	235.888	3.36049e-32	4.18197e-30
ENSG00000205038	PKHD1 like 1	93035	-3.50479	1.82127	231.14	3.43422e-32	4.26236e-30
ENSG00000012822	calcium binding and coiled-coil domain 1	57658	-1.10894	6.22797	230.036	3.59288e-32	4.44745e-30
ENSG00000152580	immunoglobulin superfamily member 10	285313	-3.24716	3.88446	233.221	3.64113e-32	4.49526e-30
ENSG00000108773	lysine acetyltransferase 2A	2648	1.78168	5.06989	229.826	3.74671e-32	4.61339e-30
ENSG00000245614	DDX11 antisense RNA 1	100506660	2.33474	-1.4246	229.558	3.95193e-32	4.85328e-30
ENSG00000203999	long intergenic non-protein coding RNA 1270	284751	3.20439	0.836816	229.422	4.06115e-32	4.97432e-30
ENSG00000123352	spermatogenesis associated serine rich 2	65244	1.24459	4.13353	229.377	4.09749e-32	5.00569e-30
ENSG00000069702	transforming growth factor beta receptor 3	7049	-2.69268	4.93854	232.096	4.23574e-32	5.16107e-30
ENSG00000034971	myocilin	4653	-5.27144	0.685826	231.141	4.57178e-32	5.54394e-30
ENSG00000161940	BCL6B transcription repressor	255877	-1.69886	4.03439	228.826	4.57372e-32	5.54394e-30
ENSG00000111897	serine incorporator 1	57515	-1.12066	7.50234	228.753	4.64084e-32	5.61073e-30
ENSG00000000460	chromosome 1 open reading frame 112	55732	1.7732	2.19236	228.677	4.71247e-32	5.6826e-30
ENSG00000166923	gremlin 1, DAN family BMP antagonist	26585	5.08257	4.7226	233.25	4.79089e-32	5.75084e-30
ENSG00000164736	SRY-box transcription factor 17	64321	-2.65231	2.28175	228.591	4.7937e-32	5.75084e-30
ENSG00000109805	non-SMC condensin I complex subunit G	64151	3.31552	2.78903	228.96	5.33538e-32	6.38426e-30
ENSG00000137474	myosin VIIA	4647	2.25262	3.24136	228.013	5.38115e-32	6.42256e-30
ENSG00000159147	DNA replication fork stabilization factor DONSON	29980	1.48384	2.88826	227.842	5.56966e-32	6.6306e-30
ENSG00000112782	chloride intracellular channel 5	53405	-3.58892	6.95537	232.121	5.7105e-32	6.78097e-30
ENSG00000100479	DNA polymerase epsilon 2, accessory subunit	5427	2.29743	1.47571	227.662	5.77361e-32	6.8385e-30
ENSG00000073754	CD5 molecule like	922	-4.10261	-0.173097	227.526	5.93307e-32	7.00959e-30
ENSG00000088340	fer-1 like family member 4 (pseudogene)	80307	4.42804	3.25885	230.574	6.29505e-32	7.40369e-30
ENSG00000178999	aurora kinase B	9212	3.7073	2.81777	228.971	6.29838e-32	7.40369e-30
ENSG00000175643	RecQ mediated genome instability 2	116028	2.32876	2.80849	227.137	6.41432e-32	7.52103e-30
ENSG00000173715	chromosome 11 open reading frame 80	79703	1.51689	3.56882	226.997	6.59709e-32	7.71596e-30
ENSG00000011201	anosmin 1	3730	-2.7902	6.17998	230.305	6.63581e-32	7.74183e-30
ENSG00000108381	aspartoacylase	443	-2.81417	1.17764	226.808	6.85321e-32	7.97553e-30
ENSG00000167210	lipoxygenase homology domains 1	125336	-2.39969	-0.388381	226.721	6.97403e-32	8.09594e-30
ENSG00000110660	solute carrier family 35 member F2	54733	2.01859	4.43592	226.658	7.06162e-32	8.17729e-30
ENSG00000180440	serine rich and transmembrane domain containing 1	400120	-5.79332	2.32297	230.72	7.19437e-32	8.29863e-30
ENSG00000151725	centromere protein U	79682	2.44492	2.89562	226.561	7.20197e-32	8.29863e-30
ENSG00000152256	pyruvate dehydrogenase kinase 1	5163	1.72902	3.98959	226.542	7.22905e-32	8.30932e-30
ENSG00000112425	EPM2A glucan phosphatase, laforin	7957	-1.302	1.94639	226.263	7.64648e-32	8.76752e-30
ENSG00000148344	prostaglandin E synthase	9536	2.81717	4.1017	227.939	7.70067e-32	8.80801e-30
ENSG00000013306	solute carrier family 25 member 39	51629	1.35483	6.60184	226.181	7.77367e-32	8.86978e-30
ENSG00000154920	essential meiotic structure-specific endonuclease 1	146956	2.98165	1.1412	226.111	7.88397e-32	8.97369e-30
ENSG00000092295	transglutaminase 1	7051	-2.63294	1.9699	225.99	8.07703e-32	9.17106e-30
ENSG00000185842	dynein axonemal heavy chain 14	127602	1.844	2.23853	225.909	8.21012e-32	9.29956e-30
ENSG00000175662	target of myb1 like 2 membrane trafficking protein	146691	-1.32484	5.59622	225.237	9.40218e-32	1.0624e-29
ENSG00000185291	interleukin 3 receptor subunit alpha	3563	-1.63824	3.74765	225.025	9.81298e-32	1.10614e-29
ENSG00000138685	fibroblast growth factor 2	2247	-2.50934	2.57488	224.899	1.00648e-31	1.1318e-29
ENSG00000161281	cytochrome c oxidase subunit 7A1	1346	-1.9913	2.72035	224.802	1.02641e-31	1.15143e-29
ENSG00000109771	LRP2 binding protein	55805	-1.96562	2.45422	224.759	1.03533e-31	1.15865e-29
ENSG00000130826	dyskerin pseudouridine synthase 1	1736	1.28757	5.39202	224.739	1.03943e-31	1.16046e-29
ENSG00000171848	ribonucleotide reductase regulatory subunit M2	6241	3.45808	4.71262	227.724	1.12015e-31	1.24759e-29
ENSG00000167900	thymidine kinase 1	7083	2.86406	4.92298	226.798	1.1387e-31	1.26523e-29
ENSG00000117758	syntaxin 12	23673	-0.989108	5.89386	224.176	1.16484e-31	1.29121e-29
ENSG00000187741	FA complementation group A	2175	1.99246	2.98519	223.882	1.23629e-31	1.36553e-29
ENSG00000261143	ADAMTS7 pseudogene 3	400406	-4.14266	1.92114	226.147	1.23775e-31	1.36553e-29
ENSG00000161649	CD300 molecule like family member g	146894	-5.32139	2.46088	227.362	1.35441e-31	1.49071e-29
ENSG00000160408	ST6 N-acetylgalactosaminide alpha-2,6-sialyltransferase 6	30815	-1.25869	5.90106	223.381	1.36819e-31	1.50234e-29
ENSG00000086232	eukaryotic translation initiation factor 2 alpha kinase 1	27102	1.17622	7.11847	223.046	1.46445e-31	1.60426e-29
ENSG00000101311	fermitin family member 1	55612	3.27387	3.78054	225.221	1.52497e-31	1.66664e-29
ENSG00000156052	G protein subunit alpha q	2776	-1.23373	6.40522	222.776	1.54696e-31	1.68673e-29
ENSG00000032444	patatin like phospholipase domain containing 6	10908	-1.3938	6.30507	222.648	1.58766e-31	1.72707e-29
ENSG00000145147	slit guidance ligand 2	9353	-2.52268	5.41597	224.703	1.76756e-31	1.91829e-29
ENSG00000246430	long intergenic non-protein coding RNA 968	100507632	-3.50222	1.27616	222.231	1.81659e-31	1.96693e-29
ENSG00000215595	chromosome 20 open reading frame 202	400831	-2.58118	-0.593511	221.889	1.85242e-31	2.00109e-29
ENSG00000224397	plaque enriched lncRNA in atherosclerotic and inflammatory bowel macrophage regulation	100506115	-2.4456	4.30198	223.265	1.98222e-31	2.13636e-29
ENSG00000151702	Fli-1 proto-oncogene, ETS transcription factor	2313	-1.69433	4.70782	221.504	2.00383e-31	2.15467e-29
ENSG00000140299	BCL2 interacting protein 2	663	-0.915047	5.62084	220.93	2.25226e-31	2.41623e-29
ENSG00000260940	NA	NA	-2.83776	-2.42464	220.655	2.38239e-31	2.54998e-29
ENSG00000158373	H2B clustered histone 5	3017	2.69626	3.27941	220.95	2.40848e-31	2.572e-29
ENSG00000138735	phosphodiesterase 5A	8654	-1.8128	4.5772	220.55	2.43409e-31	2.59342e-29
ENSG00000105173	cyclin E1	898	3.25521	1.94997	220.403	2.50848e-31	2.66658e-29
ENSG00000203995	zyg-11 family member A, cell cycle regulator	440590	5.46608	0.63674	221.466	2.58164e-31	2.73813e-29
ENSG00000204217	bone morphogenetic protein receptor type 2	659	-1.3205	6.77388	219.886	2.78831e-31	2.95061e-29
ENSG00000172927	myeloma overexpressed	26579	6.45451	3.23073	223.974	2.88829e-31	3.0495e-29
ENSG00000227544	uncharacterized LOC100506725	100506725	-2.89976	-0.920305	219.631	2.93749e-31	3.09444e-29
ENSG00000169218	R-spondin 1	284654	-3.5907	1.12012	219.558	3.15692e-31	3.3181e-29
ENSG00000158246	terminal nucleotidyltransferase 5B	115572	-2.72238	3.68581	221.18	3.1926e-31	3.34807e-29
ENSG00000100034	protein phosphatase, Mg2+/Mn2+ dependent 1F	9647	-1.20877	4.96078	218.665	3.58112e-31	3.74709e-29
ENSG00000234880	long intergenic non-protein coding RNA 163	727699	-3.6914	-1.62383	218.572	3.64981e-31	3.81041e-29
ENSG00000184661	cell division cycle associated 2	157313	3.01187	1.43807	218.328	3.83764e-31	3.99757e-29
ENSG00000229111	MED4 antisense RNA 1	100873965	-2.58862	-2.03114	218.285	3.87163e-31	4.02399e-29
ENSG00000224081	SLC44A3 antisense RNA 1	101928079	1.70646	0.894692	217.744	4.32714e-31	4.48744e-29
ENSG00000148488	ST8 alpha-N-acetyl-neuraminide alpha-2,8-sialyltransferase 6	338596	-3.5076	1.52126	218.37	4.34743e-31	4.49848e-29
ENSG00000162063	cyclin F	899	1.99422	3.24963	217.657	4.40551e-31	4.54849e-29
ENSG00000132376	inositol polyphosphate-5-phosphatase K	51763	-1.03456	5.25471	217.603	4.45501e-31	4.58945e-29
ENSG00000117411	beta-1,4-galactosyltransferase 2	8704	1.38103	5.10811	217.521	4.53049e-31	4.65692e-29
ENSG00000197299	BLM RecQ like helicase	641	2.22892	2.13853	217.152	4.88835e-31	5.01373e-29
ENSG00000264125	NA	NA	-4.6239	-2.5906	216.795	5.26192e-31	5.38505e-29
ENSG00000169679	BUB1 mitotic checkpoint serine/threonine kinase	699	2.78438	3.53617	217.605	5.60457e-31	5.72316e-29
ENSG00000174804	frizzled class receptor 4	8322	-1.7903	5.1576	216.148	6.01441e-31	6.12827e-29
ENSG00000260468	long intergenic non-protein coding RNA 1290	106144584	-2.40361	-1.49739	216.125	6.04263e-31	6.1436e-29
ENSG00000239672	NME/NM23 nucleoside diphosphate kinase 1	4830	2.2337	4.85164	216.925	6.09283e-31	6.18118e-29
ENSG00000189159	Jupiter microtubule associated homolog 1	51155	1.72616	6.25966	215.487	6.89554e-31	6.98035e-29
ENSG00000161888	SPC24 component of NDC80 kinetochore complex	147841	2.71284	1.97442	214.988	7.64747e-31	7.72477e-29
ENSG00000162407	phospholipid phosphatase 3	8613	-1.3561	6.11795	214.943	7.71847e-31	7.77965e-29
ENSG00000137648	transmembrane serine protease 4	56649	5.07074	5.90452	218.691	8.89374e-31	8.94492e-29
ENSG00000076067	RNA binding motif single stranded interacting protein 2	5939	-1.2147	6.08302	214.1	9.19592e-31	9.22895e-29
ENSG00000241978	NA	NA	-2.56528	0.656226	213.614	1.01739e-30	1.01886e-28
ENSG00000135540	NHS like 1	57224	-1.84304	4.8898	212.871	1.21349e-30	1.21264e-28
ENSG00000105011	anti-silencing function 1B histone chaperone	55723	2.53259	3.23523	212.62	1.25175e-30	1.2482e-28
ENSG00000198668	calmodulin 1	801	-0.823042	8.11204	212.538	1.27336e-30	1.26704e-28
ENSG00000163882	RNA polymerase II, I and III subunit H	5437	1.2399	4.7722	211.966	1.43506e-30	1.42489e-28
ENSG00000173114	leucine rich repeat neuronal 3	54674	-3.17456	2.23439	212.843	1.44833e-30	1.43501e-28
ENSG00000143320	cellular retinoic acid binding protein 2	1382	5.78857	6.41217	216.062	1.56882e-30	1.55111e-28
ENSG00000108370	regulator of G protein signaling 9	8787	-2.4155	1.39599	211.523	1.57429e-30	1.55323e-28
ENSG00000198753	plexin B3	5365	3.65795	3.47938	214.011	1.61527e-30	1.5903e-28
ENSG00000100307	chromobox 7	23492	-1.60065	4.95318	211.156	1.70002e-30	1.67021e-28
ENSG00000116191	Ral GEF with PH domain and SH3 binding motif 2	55103	1.66083	4.05898	211.108	1.71723e-30	1.68249e-28
ENSG00000144655	cysteine and serine rich nuclear protein 1	64651	-2.32568	6.43505	213.286	1.71974e-30	1.68249e-28
ENSG00000137507	leucine rich repeat containing 32	2615	-2.22924	5.84942	212.916	1.73916e-30	1.69794e-28
ENSG00000256940	PPP1R14B antisense RNA 1	105369340	3.57815	-0.515339	210.804	1.83017e-30	1.77969e-28
ENSG00000035141	family with sequence similarity 136 member A	84908	1.29563	4.68615	210.804	1.83053e-30	1.77969e-28
ENSG00000261338	NA	NA	-1.66081	1.12198	210.677	1.87965e-30	1.82366e-28
ENSG00000101307	signal regulatory protein beta 1	10326	-2.75674	3.53592	212.247	2.01611e-30	1.95199e-28
ENSG00000131153	GINS complex subunit 2	51659	2.91275	2.45039	210.173	2.08972e-30	2.01907e-28
ENSG00000109501	wolframin ER transmembrane glycoprotein	7466	-1.56568	6.25562	210.136	2.10602e-30	2.03062e-28
ENSG00000137834	SMAD family member 6	4091	-2.46134	4.58853	212.083	2.14158e-30	2.06065e-28
ENSG00000154839	spindle and kinetochore associated complex subunit 1	220134	3.07556	1.39462	209.97	2.18075e-30	2.09402e-28
ENSG00000145050	mesencephalic astrocyte derived neurotrophic factor	7873	1.46487	5.47069	209.797	2.26168e-30	2.16299e-28
ENSG00000204403	caspase 12 (gene/pseudogene)	100506742	-2.71699	-1.10748	209.796	2.26185e-30	2.16299e-28
ENSG00000203499	IQ motif and ankyrin repeat containing 1	642574	2.40618	4.26313	210.608	2.30669e-30	2.20136e-28
ENSG00000085552	immunoglobulin superfamily member 9	57549	3.28323	3.61987	211.883	2.32915e-30	2.21825e-28
ENSG00000230316	FEZF1 antisense RNA 1	154860	5.76224	1.26516	211.577	2.46309e-30	2.34104e-28
ENSG00000158055	grainyhead like transcription factor 3	57822	3.61162	0.72468	209.142	2.59632e-30	2.46265e-28
ENSG00000220205	vesicle associated membrane protein 2	6844	-1.15046	5.76776	208.8	2.79043e-30	2.6414e-28
ENSG00000164109	mitotic arrest deficient 2 like 1	4085	2.59872	3.17829	208.756	2.87956e-30	2.72025e-28
ENSG00000049283	epsin 3	55040	3.20104	3.19226	210.025	2.96352e-30	2.79391e-28
ENSG00000169241	solute carrier family 50 member 1	55974	1.89895	5.8088	208.534	3.00334e-30	2.82574e-28
ENSG00000213144	NA	NA	-2.4152	-0.424852	208.302	3.0995e-30	2.91035e-28
ENSG00000004776	heat shock protein family B (small) member 6	126393	-2.69469	3.71	210.21	3.1079e-30	2.91237e-28
ENSG00000137825	inositol-trisphosphate 3-kinase A	3706	5.5663	2.93024	211.674	3.18284e-30	2.97662e-28
ENSG00000111602	timeless circadian regulator	8914	1.8954	4.60063	208.135	3.21097e-30	2.99693e-28
ENSG00000188761	BCL2 like 15	440603	3.68517	2.75333	209.808	3.22506e-30	3.00407e-28
ENSG00000164932	collagen triple helix repeat containing 1	115908	3.89267	4.996	211.623	3.30662e-30	3.07391e-28
ENSG00000092853	claspin	63967	2.76379	1.76715	207.967	3.32686e-30	3.08657e-28
ENSG00000114854	troponin C1, slow skeletal and cardiac type	7134	-3.37915	4.54271	211.133	3.53764e-30	3.27562e-28
ENSG00000163513	transforming growth factor beta receptor 2	7048	-1.56413	7.78843	207.607	3.59031e-30	3.3178e-28
ENSG00000167964	RAB26, member RAS oncogene family	25837	3.77621	0.853908	207.522	3.65525e-30	3.37113e-28
ENSG00000231890	DARS1 antisense RNA 1	101928243	1.80943	0.140439	207.18	3.93037e-30	3.61772e-28
ENSG00000140832	MARVEL domain containing 3	91862	1.52553	3.31439	207.063	4.02909e-30	3.69425e-28
ENSG00000166803	PCNA clamp associated factor	9768	2.9796	3.05801	207.934	4.02934e-30	3.69425e-28
ENSG00000166025	angiomotin like 1	154810	-1.79355	5.64578	207.214	4.11186e-30	3.76251e-28
ENSG00000121068	T-box transcription factor 2	6909	-1.98967	5.04575	207.868	4.13007e-30	3.77178e-28
ENSG00000156804	F-box protein 32	114907	2.18873	4.98163	207.801	4.18893e-30	3.81806e-28
ENSG00000249106	uncharacterized LOC101928590	101928590	-4.10696	-4.07974	206.764	4.29243e-30	3.90477e-28
ENSG00000248441	long intergenic non-protein coding RNA 1197	400456	-2.26032	-0.294478	206.414	4.62337e-30	4.19764e-28
ENSG00000263893	NA	NA	5.47854	-0.237495	207.098	4.65863e-30	4.22144e-28
ENSG00000185432	methyltransferase like 7A	25840	-1.918	6.62154	207.257	4.69761e-30	4.24851e-28
ENSG00000092421	semaphorin 6A	57556	-2.54385	4.0672	208.113	4.76451e-30	4.30068e-28
ENSG00000159166	ladinin 1	3898	2.16922	6.31347	207.278	4.8778e-30	4.39445e-28
ENSG00000109458	GRB2 associated binding protein 1	2549	-1.44027	4.61272	206.079	4.96448e-30	4.46392e-28
ENSG00000189057	family with sequence similarity 111 member B	374393	2.69323	2.35301	205.602	5.49519e-30	4.93161e-28
ENSG00000111961	SAM and SH3 domain containing 1	23328	-1.76438	5.47841	205.618	5.60494e-30	5.02046e-28
ENSG00000261269	NA	NA	-1.86585	1.99899	205.47	5.6521e-30	5.053e-28
ENSG00000249859	Pvt1 oncogene	5820	2.81359	2.79365	205.221	6.08804e-30	5.43233e-28
ENSG00000163468	chaperonin containing TCP1 subunit 3	7203	1.4595	7.43434	205.046	6.18618e-30	5.50936e-28
ENSG00000102547	calcium binding protein 39 like	81617	-1.45626	3.69505	204.973	6.28378e-30	5.58562e-28
ENSG00000164611	PTTG1 regulator of sister chromatid separation, securin	9232	2.4901	3.56187	205.43	6.42371e-30	5.69915e-28
ENSG00000222429	RNA, U6 small nuclear 955, pseudogene	106480624	-3.86024	-4.10936	204.813	6.50095e-30	5.75673e-28
ENSG00000174175	selectin P	6403	-2.36332	3.64638	205.762	6.5598e-30	5.79785e-28
ENSG00000167261	dipeptidase 2	64174	-2.1476	3.07957	204.558	6.86461e-30	6.05578e-28
ENSG00000184005	ST6 N-acetylgalactosaminide alpha-2,6-sialyltransferase 3	256435	-2.12802	1.94659	204.536	6.89756e-30	6.07336e-28
ENSG00000278023	RAD52 motif containing 1	201299	3.83001	-1.11373	204.373	7.14207e-30	6.27682e-28
ENSG00000116771	agmatinase	79814	2.78977	0.838985	204.238	7.35019e-30	6.43661e-28
ENSG00000206177	hemoglobin subunit mu	3042	-4.21107	-3.86945	204.238	7.35148e-30	6.43661e-28
ENSG00000171877	FERM domain containing 5	84978	3.58883	1.7058	204.189	7.82174e-30	6.83553e-28
ENSG00000105778	AVL9 cell migration associated	23080	1.17673	5.48604	203.913	7.88064e-30	6.87412e-28
ENSG00000179820	myeloid associated differentiation marker	91663	-1.91715	7.59691	204.744	8.13963e-30	7.08679e-28
ENSG00000113555	protocadherin 12	51294	-1.67678	4.52368	203.585	8.45243e-30	7.34543e-28
ENSG00000183605	sideroflexin 4	119559	1.48334	3.75665	203.211	9.15714e-30	7.94305e-28
ENSG00000167874	transmembrane protein 88	92162	-2.12818	1.65097	203.116	9.34566e-30	8.09154e-28
ENSG00000213203	GTPase, IMAP family member 1	170575	-1.96087	3.44081	202.775	1.00549e-29	8.68946e-28
ENSG00000204394	valyl-tRNA synthetase 1	7407	1.43371	6.26015	202.529	1.06e-29	9.14366e-28
ENSG00000163918	replication factor C subunit 4	5984	1.81747	3.17007	202.489	1.06919e-29	9.20588e-28
ENSG00000171124	fucosyltransferase 3 (Lewis blood group)	2525	2.41849	3.84154	203.104	1.07763e-29	9.2615e-28
ENSG00000171241	SHC binding and spindle associated 1	79801	2.29366	2.3529	202.414	1.08662e-29	9.32158e-28
ENSG00000137393	ring finger protein 144B	255488	-1.79308	5.3536	202.601	1.10447e-29	9.45732e-28
ENSG00000184374	collectin subfamily member 10	10584	-3.23739	-0.562837	202.318	1.10923e-29	9.47341e-28
ENSG00000103994	zinc finger protein 106	64397	-1.289	6.12367	202.313	1.11041e-29	9.47341e-28
ENSG00000203757	olfactory receptor family 6 subfamily K member 3	391114	-4.28629	-3.27734	202.275	1.11952e-29	9.53371e-28
ENSG00000171992	synaptopodin	11346	-1.62068	7.23054	202.207	1.13601e-29	9.65647e-28
ENSG00000170312	cyclin dependent kinase 1	983	2.49696	3.97308	202.856	1.21644e-29	1.03214e-27
ENSG00000152402	guanylate cyclase 1 soluble subunit alpha 2	2977	-2.25937	4.06568	202.536	1.32222e-29	1.11985e-27
ENSG00000106086	pleckstrin homology domain containing A8	84725	1.26913	3.4264	201.434	1.34147e-29	1.1341e-27
ENSG00000171320	establishment of sister chromatid cohesion N-acetyltransferase 2	157570	2.61973	1.22575	201.203	1.41002e-29	1.1899e-27
ENSG00000183763	TRAF interacting protein	10293	1.97207	1.42042	201.184	1.4158e-29	1.19262e-27
ENSG00000011347	synaptotagmin 7	9066	3.85784	5.22154	204.624	1.42267e-29	1.19625e-27
ENSG00000140092	fibulin 5	10516	-2.05095	5.90587	202.472	1.43034e-29	1.20053e-27
ENSG00000225938	NA	NA	-2.41149	-1.39248	200.703	1.57066e-29	1.31594e-27
ENSG00000033800	protein inhibitor of activated STAT 1	8554	-0.825865	4.96009	200.55	1.6235e-29	1.35778e-27
ENSG00000085840	origin recognition complex subunit 1	4998	2.8988	1.82507	200.315	1.70805e-29	1.42593e-27
ENSG00000087074	protein phosphatase 1 regulatory subunit 15A	23645	-1.75118	6.81135	200.395	1.80294e-29	1.50246e-27
ENSG00000166912	myotubularin related protein 10	54893	-1.18649	4.43909	200.011	1.8241e-29	1.51738e-27
ENSG00000144395	coiled-coil domain containing 150	284992	2.73462	0.287054	199.529	2.02478e-29	1.68132e-27
ENSG00000114859	chloride voltage-gated channel 2	1181	1.53512	2.19588	199.477	2.04756e-29	1.69722e-27
ENSG00000102921	NEDD4 binding protein 1	9683	-0.93437	5.86529	199.334	2.11178e-29	1.74735e-27
ENSG00000120318	ArfGAP with RhoGAP domain, ankyrin repeat and PH domain 3	64411	-1.32351	4.3292	199.294	2.13026e-29	1.75952e-27
ENSG00000260920	NA	NA	2.0213	0.794259	199.189	2.17922e-29	1.79678e-27
ENSG00000165410	cofilin 2	1073	-1.44886	4.91137	199.173	2.18721e-29	1.80019e-27
ENSG00000168496	flap structure-specific endonuclease 1	2237	1.70419	4.08316	198.911	2.31504e-29	1.90204e-27
ENSG00000198873	G protein-coupled receptor kinase 5	2869	-2.13656	5.37244	200.396	2.33618e-29	1.91603e-27
ENSG00000129195	PICALM interacting mitotic regulator	54478	3.3606	1.68264	198.718	2.41377e-29	1.9762e-27
ENSG00000134285	FKBP prolyl isomerase 11	51303	1.93019	4.69673	198.703	2.42171e-29	1.97923e-27
ENSG00000129353	solute carrier family 44 member 2	57153	-0.954189	7.47324	198.672	2.43831e-29	1.98931e-27
ENSG00000167513	chromatin licensing and DNA replication factor 1	81620	2.93176	3.04559	199.312	2.54862e-29	2.07568e-27
ENSG00000261008	long intergenic non-protein coding RNA 1572	101927957	2.72987	-1.67963	198.352	2.61362e-29	2.12491e-27
ENSG00000135069	phosphoserine aminotransferase 1	29968	3.58221	3.64946	200.818	2.67026e-29	2.16719e-27
ENSG00000257542	olfactory receptor family 7 subfamily E member 47 pseudogene	26628	-2.18989	2.06789	198.151	2.73038e-29	2.21213e-27
ENSG00000130675	motor neuron and pancreas homeobox 1	3110	4.45341	0.300339	197.918	2.97805e-29	2.40861e-27
ENSG00000073111	minichromosome maintenance complex component 2	4171	2.16092	4.78768	198.394	3.071e-29	2.47949e-27
ENSG00000036473	ornithine carbamoyltransferase	5009	-4.04494	-1.66389	197.584	3.08898e-29	2.48969e-27
ENSG00000251230	NA	NA	-3.39889	0.71383	197.56	3.1054e-29	2.49862e-27
ENSG00000046889	phosphatidylinositol-3,4,5-trisphosphate dependent Rac exchange factor 2	80243	-2.13743	3.42426	197.444	3.23224e-29	2.5962e-27
ENSG00000143630	hyperpolarization activated cyclic nucleotide gated potassium channel 3	57657	1.7951	1.71658	197.063	3.46079e-29	2.77499e-27
ENSG00000141696	prolyl 3-hydroxylase family member 4 (inactive)	10609	2.49211	4.60602	198.512	3.49331e-29	2.79627e-27
ENSG00000227057	WD repeat domain 46	9277	1.03985	4.9893	196.907	3.58031e-29	2.85681e-27
ENSG00000103269	rhomboid like 1	9028	3.28671	1.30132	196.906	3.58119e-29	2.85681e-27
ENSG00000251138	long intergenic non-protein coding RNA 2882	100507377	6.76995	-1.22319	197.746	3.65876e-29	2.91371e-27
ENSG00000006625	gamma-glutamylcyclotransferase	79017	1.86922	4.8069	196.643	3.7929e-29	3.01539e-27
ENSG00000146250	serine protease 35	167681	-2.70122	0.0729711	196.537	3.88127e-29	3.08039e-27
ENSG00000201894	RNA, U6 small nuclear 967, pseudogene	106479993	-3.86785	-4.47484	196.382	4.01541e-29	3.18144e-27
ENSG00000272666	KLHDC7B divergent transcript	105373098	2.98705	0.852633	196.346	4.04684e-29	3.20091e-27
ENSG00000105699	lipolysis stimulated lipoprotein receptor	51599	1.46104	7.01885	196.066	4.30304e-29	3.3978e-27
ENSG00000171777	RAS guanyl releasing protein 4	115727	-1.89121	2.05934	196.053	4.31477e-29	3.40131e-27
ENSG00000029993	high mobility group box 3	3149	3.90854	7.31444	199.452	4.37376e-29	3.44199e-27
ENSG00000103647	coronin 2B	10391	-2.27192	2.25871	195.944	4.41939e-29	3.47205e-27
ENSG00000046653	glycoprotein M6B	2824	-2.17879	3.61805	196.331	4.54796e-29	3.56705e-27
ENSG00000078596	integral membrane protein 2A	9452	-2.11489	4.69055	196.844	4.67877e-29	3.66349e-27
ENSG00000154175	ABI family member 3 binding protein	25890	-2.63288	5.66017	198.109	4.8724e-29	3.80872e-27
ENSG00000116147	tenascin R	7143	-4.19012	1.33461	196.909	5.21978e-29	4.07343e-27
ENSG00000235750	KIAA0040	9674	-1.28695	5.56917	194.976	5.46306e-29	4.25137e-27
ENSG00000166091	CKLF like MARVEL transmembrane domain containing 5	116173	-3.11825	-2.36413	194.97	5.4706e-29	4.25137e-27
ENSG00000158764	intelectin 2	142683	-5.25282	3.34786	198.678	5.47512e-29	4.25137e-27
ENSG00000109674	nei like DNA glycosylase 3	55247	4.55881	1.32367	196.108	5.5909e-29	4.33406e-27
ENSG00000134917	ADAM metallopeptidase with thrombospondin type 1 motif 8	11095	-3.66006	4.02487	197.787	5.97092e-29	4.62098e-27
ENSG00000135632	SMYD family member 5	10322	0.982408	4.3298	193.992	6.7819e-29	5.23992e-27
ENSG00000115368	WD repeat domain 75	84128	0.895753	4.4991	193.949	6.84736e-29	5.28175e-27
ENSG00000196684	hematopoietic SH2 domain containing	84941	1.6007	3.56222	193.919	6.89262e-29	5.30788e-27
ENSG00000165474	gap junction protein beta 2	2706	4.90428	4.27067	197.343	7.00268e-29	5.38376e-27
ENSG00000197245	family with sequence similarity 110 member D	79927	-2.2151	1.14982	193.759	7.13936e-29	5.47981e-27
ENSG00000246582	uncharacterized LOC389641	389641	1.55475	0.778545	193.73	7.18596e-29	5.50652e-27
ENSG00000156218	ADAMTS like 3	57188	-2.44707	3.44519	194.749	7.24724e-29	5.54437e-27
ENSG00000276668	NA	NA	-3.78913	-2.55649	193.625	7.35325e-29	5.61627e-27
ENSG00000261863	long intergenic non-protein coding RNA 1996	400568	-4.47446	0.209232	194.351	8.15469e-29	6.21822e-27
ENSG00000145194	endothelin converting enzyme 2	9718	2.20374	2.67173	193.101	8.25512e-29	6.28453e-27
ENSG00000123989	chondroitin polymerizing factor	79586	1.33484	6.35258	193.054	8.34076e-29	6.33938e-27
ENSG00000123213	neurolysin	57486	1.50039	4.34193	192.949	8.53675e-29	6.4778e-27
ENSG00000111339	ADP-ribosyltransferase 4 (inactive) (Dombrock blood group)	420	-2.73996	1.14904	192.837	8.74915e-29	6.62819e-27
ENSG00000132680	KH domain containing 4, pre-mRNA splicing factor	22889	1.50719	4.77202	192.705	9.00909e-29	6.81406e-27
ENSG00000257604	NA	NA	-3.80867	-0.483882	192.476	9.47615e-29	7.15572e-27
ENSG00000197587	diencephalon/mesencephalon homeobox 1	127343	6.83062	-0.0110417	194.071	9.89653e-29	7.46109e-27
ENSG00000255471	NA	NA	-1.95025	-1.02183	192.262	9.93477e-29	7.47784e-27
ENSG00000181744	divergent protein kinase domain 2A	205428	-1.23198	4.14835	192.151	1.01827e-28	7.65208e-27
ENSG00000092051	junctophilin 4	84502	-2.42978	1.15476	192.068	1.03714e-28	7.78141e-27
ENSG00000266524	growth differentiation factor 10	2662	-3.51373	3.12189	194.396	1.07376e-28	8.04319e-27
ENSG00000108379	Wnt family member 3	7473	2.13542	2.36212	191.828	1.09379e-28	8.18013e-27
ENSG00000197785	ATPase family AAA domain containing 3A	55210	1.36542	3.87794	191.807	1.09893e-28	8.20541e-27
ENSG00000160753	RUN and SH3 domain containing 1	23623	1.2277	4.86668	191.778	1.10601e-28	8.24505e-27
ENSG00000040275	spindle apparatus coiled-coil protein 1	54908	1.31145	2.59428	191.769	1.10814e-28	8.2478e-27
ENSG00000179528	ladybird homeobox 2	85474	2.13141	-0.477083	191.719	1.12054e-28	8.32682e-27
ENSG00000188368	proline rich 19	284338	2.21165	-0.00533771	191.664	1.13421e-28	8.41496e-27
ENSG00000267750	NA	NA	3.94231	-0.273262	191.495	1.1774e-28	8.72152e-27
ENSG00000182199	serine hydroxymethyltransferase 2	6472	1.65947	5.89666	191.44	1.19195e-28	8.81533e-27
ENSG00000165434	phosphoglucomutase 2 like 1	283209	2.10198	4.55186	191.915	1.19792e-28	8.8455e-27
ENSG00000256663	NA	NA	3.4151	-1.612	191.404	1.20147e-28	8.85766e-27
ENSG00000173611	suppressor of cancer cell invasion	286205	-1.2675	3.67006	191.385	1.20652e-28	8.88089e-27
ENSG00000112137	phosphatase and actin regulator 1	221692	-2.22927	4.64506	192.592	1.28026e-28	9.4088e-27
ENSG00000135049	ATP/GTP binding protein 1	23287	-1.18249	4.17269	191.11	1.28237e-28	9.4095e-27
ENSG00000141338	ATP binding cassette subfamily A member 8	10351	-3.04698	4.30633	193.718	1.30421e-28	9.55471e-27
ENSG00000278619	mitochondrial rRNA methyltransferase 1	79922	1.36118	2.22905	190.951	1.32858e-28	9.71803e-27
ENSG00000170417	transmembrane protein 182	130827	1.55324	2.06098	190.786	1.3781e-28	1.00645e-26
ENSG00000138346	DNA replication helicase/nuclease 2	1763	2.299	2.06623	190.77	1.38303e-28	1.00846e-26
ENSG00000142731	polo like kinase 4	10733	2.25366	2.22563	190.747	1.39032e-28	1.0122e-26
ENSG00000154734	ADAM metallopeptidase with thrombospondin type 1 motif 1	9510	-2.35254	6.07379	192.585	1.47352e-28	1.07111e-26
ENSG00000188833	ectonucleoside triphosphate diphosphohydrolase 8	377841	4.87404	1.34843	192.006	1.49933e-28	1.08817e-26
ENSG00000077943	integrin subunit alpha 8	8516	-2.18565	4.63665	191.743	1.50512e-28	1.09068e-26
ENSG00000109065	N-acetyltransferase 9 (putative)	26151	1.20404	4.38856	190.381	1.50797e-28	1.09104e-26
ENSG00000144909	oxysterol binding protein like 11	114885	-0.92109	4.46373	190.13	1.59473e-28	1.15203e-26
ENSG00000169856	one cut homeobox 1	3175	6.13459	-1.57808	190.535	1.62789e-28	1.17417e-26
ENSG00000186594	MIR22 host gene	84981	-1.62931	4.49648	190.005	1.63964e-28	1.18082e-26
ENSG00000114631	podocalyxin like 2	50512	3.49554	4.67505	192.698	1.69608e-28	1.21777e-26
ENSG00000173482	protein tyrosine phosphatase receptor type M	5797	-1.56718	5.77835	189.853	1.69617e-28	1.21777e-26
ENSG00000182134	tudor and KH domain containing	11022	1.59214	4.13222	189.781	1.72368e-28	1.23562e-26
ENSG00000182481	karyopherin subunit alpha 2	3838	2.18452	5.81252	190.892	1.76321e-28	1.26202e-26
ENSG00000198380	glutamine--fructose-6-phosphate transaminase 1	2673	1.26867	6.67916	189.641	1.77827e-28	1.27085e-26
ENSG00000071282	LIM and cysteine rich domains 1	29995	-1.69769	5.38346	189.701	1.79281e-28	1.27928e-26
ENSG00000091844	regulator of G protein signaling 17	26575	3.56176	2.17318	190.435	1.81854e-28	1.29566e-26
ENSG00000152583	SPARC like 1	8404	-1.94599	7.81413	190.698	1.83496e-28	1.30537e-26
ENSG00000162482	aldo-keto reductase family 7 member A3	22977	5.45785	2.51814	192.252	1.85503e-28	1.31764e-26
ENSG00000214826	NA	NA	2.54891	0.68354	189.358	1.89386e-28	1.34317e-26
ENSG00000233746	long intergenic non-protein coding RNA 656	200261	-3.28384	-1.90684	189.115	1.99956e-28	1.41598e-26
ENSG00000131187	coagulation factor XII	2161	2.88872	1.27403	189.048	2.02997e-28	1.43534e-26
ENSG00000105971	caveolin 2	858	-2.30413	7.2179	190.993	2.08103e-28	1.46922e-26
ENSG00000171631	pyrimidinergic receptor P2Y6	5031	3.13228	3.13848	190.213	2.13281e-28	1.50351e-26
ENSG00000243566	uroplakin 3B	105375355	-4.30959	5.6463	192.388	2.17644e-28	1.52993e-26
ENSG00000167767	keratin 80	144501	2.62551	4.95583	190.683	2.17685e-28	1.52993e-26
ENSG00000141469	solute carrier family 14 member 1 (Kidd blood group)	6563	-3.2821	2.1471	189.924	2.18406e-28	1.53269e-26
ENSG00000146918	non-SMC condensin II complex subunit G2	54892	1.96387	4.00335	188.692	2.19766e-28	1.53991e-26
ENSG00000111012	cytochrome P450 family 27 subfamily B member 1	1594	2.41369	1.84375	188.646	2.22077e-28	1.55377e-26
ENSG00000143633	chromosome 1 open reading frame 131	128061	1.10139	2.88602	188.488	2.3005e-28	1.60714e-26
ENSG00000185624	prolyl 4-hydroxylase subunit beta	5034	1.23024	9.48037	188.403	2.3445e-28	1.63544e-26
ENSG00000230650	zinc finger protein 532 pseudogene	442041	3.76857	-0.843913	188.317	2.3903e-28	1.66489e-26
ENSG00000232234	NA	NA	-3.48585	-4.18721	188.138	2.48776e-28	1.7302e-26
ENSG00000168539	cholinergic receptor muscarinic 1	1128	-4.83428	0.595059	189.508	2.71117e-28	1.88277e-26
ENSG00000272789	NA	NA	-3.31979	-0.784914	187.69	2.75064e-28	1.90734e-26
ENSG00000123500	collagen type X alpha 1 chain	1300	4.92501	4.98793	191.171	2.77785e-28	1.92335e-26
ENSG00000101057	MYB proto-oncogene like 2	4605	4.10755	4.72289	190.715	2.83734e-28	1.96163e-26
ENSG00000260686	NA	NA	-1.68421	0.621069	187.302	3.00102e-28	2.07172e-26
ENSG00000067057	phosphofructokinase, platelet	5214	2.28419	6.3674	188.827	3.01713e-28	2.07977e-26
ENSG00000144452	ATP binding cassette subfamily A member 12	26154	5.31247	2.37381	189.82	3.04974e-28	2.09914e-26
ENSG00000233221	NA	NA	6.75822	-1.66932	187.902	3.09029e-28	2.12393e-26
ENSG00000204161	transmembrane protein 273	170371	-1.69856	3.69134	187.126	3.12201e-28	2.14257e-26
ENSG00000173137	aarF domain containing kinase 5	203054	1.69649	2.76465	187.067	3.16351e-28	2.16786e-26
ENSG00000237424	FOXD2 adjacent opposite strand RNA 1	84793	1.85723	1.25811	186.982	3.22415e-28	2.20618e-26
ENSG00000078269	synaptojanin 2	8871	1.69305	3.981	186.903	3.28206e-28	2.24252e-26
ENSG00000073712	fermitin family member 2	10979	-1.4246	5.63374	186.481	3.60922e-28	2.4603e-26
ENSG00000272473	NA	NA	-2.78582	-1.63894	186.473	3.61559e-28	2.4603e-26
ENSG00000019485	PR/SET domain 11	56981	-1.25887	3.24092	186.472	3.61662e-28	2.4603e-26
ENSG00000146858	zinc finger CCCH-type containing, antiviral 1 like	92092	1.67391	1.45006	186.463	3.62393e-28	2.46169e-26
ENSG00000261236	BOP1 ribosomal biogenesis factor	23246	1.89502	5.02813	186.627	3.7252e-28	2.5268e-26
ENSG00000187950	ovochymase 1	341350	-4.05057	0.427414	187.08	3.81302e-28	2.58261e-26
ENSG00000105219	cyclin P	79935	4.55448	1.06509	187.215	3.86484e-28	2.61392e-26
ENSG00000242612	2,4-dienoyl-CoA reductase 2	26063	1.38052	3.46239	186.161	3.8784e-28	2.61929e-26
ENSG00000180385	NA	NA	1.84266	0.743986	185.901	4.11255e-28	2.77341e-26
ENSG00000166224	sphingosine-1-phosphate lyase 1	8879	1.13683	5.98877	185.844	4.1658e-28	2.80527e-26
ENSG00000088854	chromosome 20 open reading frame 194	25943	-1.31653	4.46352	185.635	4.36727e-28	2.9367e-26
ENSG00000188536	hemoglobin subunit alpha 2	3040	-4.39632	5.22151	189.097	4.4591e-28	2.99414e-26
ENSG00000146205	anoctamin 7	50636	2.12094	0.881555	185.37	4.63573e-28	3.10827e-26
ENSG00000164941	integrator complex subunit 8	55656	1.23272	4.59232	185.33	4.67863e-28	3.13253e-26
ENSG00000078081	lysosomal associated membrane protein 3	27074	-2.70509	7.83084	187.432	5.2947e-28	3.53994e-26
ENSG00000113368	lamin B1	4001	1.96143	4.49088	184.873	5.31583e-28	3.54898e-26
ENSG00000269711	NA	NA	-3.83731	-2.87707	184.568	5.55821e-28	3.7055e-26
ENSG00000060140	serine/threonine/tyrosine kinase 1	55359	2.77039	2.29057	184.493	5.65307e-28	3.76337e-26
ENSG00000133401	PDZ domain containing 2	23037	-2.50659	5.28889	186.575	5.87861e-28	3.90794e-26
ENSG00000166143	protein phosphatase 1 regulatory inhibitor subunit 14D	54866	6.12925	2.62618	187.221	5.99069e-28	3.97678e-26
ENSG00000226252	NA	NA	-2.8093	-1.43764	184.19	6.05489e-28	4.01368e-26
ENSG00000145861	C1q and TNF related 2	114898	-2.09231	0.826669	184.162	6.09323e-28	4.03337e-26
ENSG00000163687	deoxyribonuclease 1 like 3	1776	-3.86362	2.98962	186.708	6.13528e-28	4.05545e-26
ENSG00000188921	3-hydroxyacyl-CoA dehydratase 4	401494	-1.48513	4.45758	184.004	6.31535e-28	4.16858e-26
ENSG00000251003	NA	NA	5.13666	0.419648	185.014	6.4024e-28	4.22007e-26
ENSG00000127586	chromosome transmission fidelity factor 18	63922	1.91886	3.10246	183.917	6.44023e-28	4.23901e-26
ENSG00000179889	pyridoxal dependent decarboxylase domain containing 1	23042	1.00888	6.60557	183.819	6.58547e-28	4.32851e-26
ENSG00000106077	abhydrolase domain containing 11	83451	1.57564	4.74662	183.731	6.71821e-28	4.40955e-26
ENSG00000166927	membrane spanning 4-domains A7	58475	-2.11139	5.70368	184.993	7.1595e-28	4.69259e-26
ENSG00000236304	uncharacterized LOC107984360	107984360	-3.09769	0.00542275	183.328	7.36227e-28	4.81381e-26
ENSG00000140650	phosphomannomutase 2	5373	1.24185	3.51646	183.325	7.36751e-28	4.81381e-26
ENSG00000071967	cytochrome b reductase 1	79901	-1.93833	7.3697	184.514	7.37539e-28	4.81381e-26
ENSG00000206172	hemoglobin subunit alpha 1	3039	-4.75707	-0.114014	184.609	7.48642e-28	4.87945e-26
ENSG00000091127	pseudouridine synthase 7	54517	1.50354	3.70396	183.031	7.87672e-28	5.12668e-26
ENSG00000178217	SH2 domain containing 4B	387694	-2.34868	-1.23009	182.885	8.14174e-28	5.29179e-26
ENSG00000238243	olfactory receptor family 2 subfamily W member 3	343171	-3.33497	-2.73161	182.879	8.15363e-28	5.29215e-26
ENSG00000171067	chromosome 11 open reading frame 24	53838	1.2655	4.94757	182.796	8.3089e-28	5.38544e-26
ENSG00000101189	MRG domain binding protein	55257	1.25669	3.7659	182.781	8.33736e-28	5.39639e-26
ENSG00000265055	NA	NA	3.50233	-0.485734	182.62	8.6487e-28	5.59015e-26
ENSG00000161958	fibroblast growth factor 11	2256	3.43998	-0.726945	182.536	8.81638e-28	5.69065e-26
ENSG00000139304	protein tyrosine phosphatase receptor type Q	374462	-4.10033	1.21946	184.003	8.93799e-28	5.76117e-26
ENSG00000051180	RAD51 recombinase	5888	2.2627	1.70126	182.399	9.09405e-28	5.85368e-26
ENSG00000237517	NA	NA	4.1451	2.19685	183.865	9.44272e-28	6.06974e-26
ENSG00000085733	cortactin	2017	1.03855	7.51943	182.228	9.45696e-28	6.07054e-26
ENSG00000141161	unc-45 myosin chaperone B	146862	-2.65156	-0.810553	182.219	9.47599e-28	6.07439e-26
ENSG00000141527	caspase recruitment domain family member 14	79092	3.83428	2.48794	183.797	9.51375e-28	6.09024e-26
ENSG00000152253	SPC25 component of NDC80 kinetochore complex	57405	2.41022	1.16884	182.16	9.60452e-28	6.13435e-26
ENSG00000184216	interleukin 1 receptor associated kinase 1	3654	1.42142	6.63647	182.158	9.60896e-28	6.13435e-26
ENSG00000112242	E2F transcription factor 3	1871	1.48199	3.96375	182.057	9.83211e-28	6.26824e-26
ENSG00000117597	UTP25 small subunit processor component	27042	1.1085	4.20211	182.033	9.88728e-28	6.29481e-26
ENSG00000075702	WD repeat domain 62	284403	2.48829	2.66141	181.892	1.02103e-27	6.49161e-26
ENSG00000127423	aurora kinase A and ninein interacting protein	79000	2.47088	0.447234	181.87	1.02616e-27	6.51535e-26
ENSG00000189292	ALK and LTK ligand 2	285016	-3.27732	1.09354	182.099	1.03257e-27	6.54717e-26
ENSG00000166482	microfibril associated protein 4	4239	-2.68319	7.44064	184.297	1.0602e-27	6.71323e-26
ENSG00000137309	high mobility group AT-hook 1	3159	2.46152	7.07373	183.557	1.06724e-27	6.74864e-26
ENSG00000163348	pygopus family PHD finger 2	90780	1.01149	5.46057	181.637	1.08203e-27	6.83287e-26
ENSG00000184343	SRSF protein kinase 3	26576	3.25728	1.43558	181.592	1.09337e-27	6.89517e-26
ENSG00000279447	NA	NA	-2.32384	-2.61787	181.515	1.11271e-27	7.00656e-26
ENSG00000092964	dihydropyrimidinase like 2	1808	-1.57318	7.46426	181.51	1.11403e-27	7.00656e-26
ENSG00000143324	xenotropic and polytropic retrovirus receptor 1	9213	2.00912	6.37069	181.98	1.22178e-27	7.67385e-26
ENSG00000013810	transforming acidic coiled-coil containing protein 3	10460	1.86384	4.75941	180.946	1.29089e-27	8.09703e-26
ENSG00000244953	NA	NA	-2.97769	-0.614697	180.852	1.29486e-27	8.11101e-26
ENSG00000197471	sialophorin	6693	-2.17359	5.32719	182.401	1.31435e-27	8.22206e-26
ENSG00000168078	PDZ binding kinase	55872	3.40767	2.04873	181.388	1.32853e-27	8.28995e-26
ENSG00000131634	transmembrane protein 204	79652	-1.81346	4.53241	180.967	1.32875e-27	8.28995e-26
ENSG00000235997	NA	NA	-2.56197	2.27758	180.424	1.43339e-27	8.93086e-26
ENSG00000147536	GINS complex subunit 4	84296	2.59889	1.84933	180.314	1.46459e-27	9.11305e-26
ENSG00000128641	myosin IB	4430	-0.965889	7.09939	180.265	1.48124e-27	9.20441e-26
ENSG00000184347	slit guidance ligand 3	6586	-2.4561	5.77547	182.379	1.50221e-27	9.32226e-26
ENSG00000137343	alpha tubulin acetyltransferase 1	79969	1.34039	2.94539	180.183	1.50924e-27	9.35346e-26
ENSG00000129048	atypical chemokine receptor 4	51554	-2.54817	1.06318	180.135	1.52596e-27	9.44459e-26
ENSG00000227619	NA	NA	4.38049	0.53786	180.617	1.53191e-27	9.46883e-26
ENSG00000158578	5'-aminolevulinate synthase 2	212	-4.4769	-0.133166	181.147	1.5552e-27	9.60006e-26
ENSG00000279526	NA	NA	-2.84322	-2.46291	179.972	1.58435e-27	9.7671e-26
ENSG00000139835	growth hormone regulated TBC protein 1	79774	1.62186	2.82986	179.783	1.65454e-27	1.01864e-25
ENSG00000144381	heat shock protein family D (Hsp60) member 1	3329	1.41214	7.46344	179.72	1.67872e-27	1.03216e-25
ENSG00000225792	uncharacterized LOC105375304	105375304	-2.31105	-0.476586	179.555	1.74358e-27	1.07063e-25
ENSG00000150764	DIX domain containing 1	85458	-1.29715	4.00344	179.537	1.75064e-27	1.07355e-25
ENSG00000025423	hydroxysteroid 17-beta dehydrogenase 6	8630	-2.80682	5.15608	181.97	1.79869e-27	1.10157e-25
ENSG00000157778	proteasome assembly chaperone 3	84262	1.60492	4.37858	179.403	1.80542e-27	1.10424e-25
ENSG00000101335	myosin light chain 9	10398	-1.63503	7.6041	179.552	1.83696e-27	1.12206e-25
ENSG00000242147	long intergenic non-protein coding RNA 2677	102723629	5.36585	-1.7416	179.365	1.84848e-27	1.12762e-25
ENSG00000251287	ALG1 chitobiosyldiphosphodolichol beta-mannosyltransferase like 2	644974	2.24296	-1.30069	179.239	1.87485e-27	1.14222e-25
ENSG00000132763	metabolism of cobalamin associated C	25974	1.10681	2.48302	179.225	1.88104e-27	1.14449e-25
ENSG00000119865	cannabinoid receptor interacting protein 1	25927	-1.53254	2.98436	179.219	1.88374e-27	1.14464e-25
ENSG00000131831	retinoic acid induced 2	10742	-1.98855	3.91394	179.413	1.96975e-27	1.19535e-25
ENSG00000198648	serine/threonine kinase 39	27347	1.66985	5.05796	178.887	2.03323e-27	1.23227e-25
ENSG00000164093	paired like homeodomain 2	5308	8.32066	1.87291	181.83	2.03637e-27	1.23257e-25
ENSG00000147257	glypican 3	2719	-2.68221	5.50462	181.239	2.06455e-27	1.24801e-25
ENSG00000280255	NA	NA	-2.71615	-1.07617	178.685	2.12978e-27	1.28577e-25
ENSG00000160606	TLC domain containing 1	116238	1.77885	3.37523	178.537	2.20407e-27	1.3289e-25
ENSG00000132436	fidgetin like 1	63979	1.63944	3.14195	178.438	2.25452e-27	1.35676e-25
ENSG00000205667	arylsulfatase family member H	347527	4.6586	-2.52207	178.435	2.25608e-27	1.35676e-25
ENSG00000136270	transforming growth factor beta regulator 4	9238	1.11807	5.0711	178.348	2.30179e-27	1.38247e-25
ENSG00000154040	calcium binding tyrosine phosphorylation regulated	26256	4.42395	2.22745	180.155	2.32875e-27	1.39686e-25
ENSG00000204536	coiled-coil alpha-helical rod protein 1	54535	1.35676	4.05179	178.292	2.33207e-27	1.39705e-25
ENSG00000150551	LY6/PLAUR domain containing 1	116372	3.67011	0.885959	178.216	2.37327e-27	1.41991e-25
ENSG00000120903	cholinergic receptor nicotinic alpha 2 subunit	1135	-3.78953	-1.67375	178.159	2.40455e-27	1.43679e-25
ENSG00000067082	Kruppel like factor 6	1316	-1.72587	7.8092	178.727	2.41194e-27	1.43936e-25
ENSG00000116014	KISS1 receptor	84634	5.87511	-0.611375	179.102	2.43324e-27	1.45022e-25
ENSG00000231993	NA	NA	-1.99803	-0.499249	177.964	2.51545e-27	1.4973e-25
ENSG00000100191	solute carrier family 5 member 4	6527	-2.25095	-0.93142	177.851	2.58199e-27	1.53495e-25
ENSG00000079616	kinesin family member 22	3835	1.22794	4.69562	177.426	2.84858e-27	1.69128e-25
ENSG00000068120	Coenzyme A synthase	80347	1.01074	5.66485	177.379	2.87967e-27	1.70757e-25
ENSG00000117245	kinesin family member 17	57576	-1.8897	1.54992	177.365	2.88905e-27	1.71095e-25
ENSG00000177192	pseudouridine synthase 1	80324	1.38184	3.73061	177.355	2.89569e-27	1.71272e-25
ENSG00000179051	regulator of chromosome condensation 2	55920	1.02705	6.49628	177.175	3.01875e-27	1.78324e-25
ENSG00000162722	tripartite motif containing 58	25893	-3.17233	-0.387066	177.054	3.10453e-27	1.8316e-25
ENSG00000173599	pyruvate carboxylase	5091	1.98723	4.44648	177.317	3.11341e-27	1.83451e-25
ENSG00000260877	NA	NA	6.29067	-1.26413	177.786	3.19728e-27	1.88156e-25
ENSG00000198826	Rho GTPase activating protein 11A	9824	2.12227	3.08018	176.861	3.24644e-27	1.90779e-25
ENSG00000149564	endothelial cell adhesion molecule	90952	-1.85964	5.99431	177.76	3.25328e-27	1.90779e-25
ENSG00000140090	solute carrier family 24 member 4	123041	-2.30788	0.724369	176.851	3.25411e-27	1.90779e-25
ENSG00000108846	ATP binding cassette subfamily C member 3	8714	2.54739	6.78575	178.788	3.27949e-27	1.92025e-25
ENSG00000019186	cytochrome P450 family 24 subfamily A member 1	1591	6.06134	4.65203	180.031	3.37127e-27	1.97152e-25
ENSG00000141570	chromobox 8	57332	1.5007	2.78039	176.676	3.38847e-27	1.9791e-25
ENSG00000102100	solute carrier family 35 member A2	7355	1.15025	5.12806	176.501	3.52883e-27	2.0585e-25
ENSG00000156697	UTP14A small subunit processome component	10813	0.909359	3.94357	176.442	3.57784e-27	2.08448e-25
ENSG00000148175	stomatin	2040	-1.35642	8.0022	176.239	3.7504e-27	2.18229e-25
ENSG00000115361	acyl-CoA dehydrogenase long chain	33	-3.43187	3.15439	178.241	3.95924e-27	2.30094e-25
ENSG00000130226	dipeptidyl peptidase like 6	1804	-3.29098	0.553366	175.884	4.07276e-27	2.36398e-25
ENSG00000230798	FOXD3 antisense RNA 1	100996301	6.77424	-1.00189	176.986	4.18886e-27	2.42834e-25
ENSG00000108387	septin 4	5414	-1.53466	3.31829	175.316	4.6478e-27	2.69105e-25
ENSG00000172244	chromosome 5 open reading frame 34	375444	2.07556	0.955348	175.188	4.78819e-27	2.7689e-25
ENSG00000076604	TNF receptor associated factor 4	9618	1.41653	5.84518	175.17	4.80839e-27	2.77714e-25
ENSG00000281227	NA	NA	-3.31955	-4.73549	175.111	4.87484e-27	2.81204e-25
ENSG00000185480	PARP1 binding protein	55010	2.10694	1.62698	175.091	4.89835e-27	2.82211e-25
ENSG00000232188	NA	NA	-3.62646	-2.24401	175.012	4.98857e-27	2.87055e-25
ENSG00000275612	NA	NA	-3.62004	-2.93453	174.949	5.06241e-27	2.90945e-25
ENSG00000100526	cyclin dependent kinase inhibitor 3	1033	2.92776	2.05283	174.902	5.11883e-27	2.93826e-25
ENSG00000135063	family with sequence similarity 189 member A2	9413	-2.89759	4.78795	177.356	5.14882e-27	2.95184e-25
ENSG00000135111	T-box transcription factor 3	6926	-2.11172	4.05245	175.693	5.17266e-27	2.96187e-25
ENSG00000068489	proline rich 11	55771	2.41179	3.11258	174.89	5.3051e-27	3.03398e-25
ENSG00000228027	NA	NA	-4.10609	-2.48236	174.687	5.38175e-27	3.07405e-25
ENSG00000169282	potassium voltage-gated channel subfamily A member regulatory beta subunit 1	7881	-1.72747	1.90166	174.619	5.46802e-27	3.11951e-25
ENSG00000119285	HEAT repeat containing 1	55127	1.17328	4.76144	174.51	5.60805e-27	3.19549e-25
ENSG00000235350	NA	NA	5.6755	-3.44029	174.157	6.09007e-27	3.46592e-25
ENSG00000115275	mannosyl-oligosaccharide glucosidase	7841	0.82232	5.68167	173.873	6.50897e-27	3.69981e-25
ENSG00000234456	MAGI2 antisense RNA 3	100505881	-1.74077	3.82217	173.718	6.74807e-27	3.83105e-25
ENSG00000167588	glycerol-3-phosphate dehydrogenase 1	2819	-3.67155	4.46399	176.49	6.86487e-27	3.89262e-25
ENSG00000159596	transmembrane protein 69	51249	0.964055	3.92857	173.615	6.91388e-27	3.91259e-25
ENSG00000153902	leucine rich repeat LGI family member 4	163175	-1.69604	1.21937	173.613	6.91685e-27	3.91259e-25
ENSG00000238078	long intergenic non-protein coding RNA 1352	101929730	-2.44863	-1.69676	173.485	7.12697e-27	4.02657e-25
ENSG00000197405	complement C5a receptor 1	728	-1.90029	5.19614	174.404	7.16319e-27	4.04214e-25
ENSG00000157152	synapsin II	6854	-3.11871	0.235857	173.375	7.31289e-27	4.12162e-25
ENSG00000175899	alpha-2-macroglobulin	2	-1.87467	10.4963	174.288	7.54021e-27	4.24462e-25
ENSG00000153823	phosphotyrosine interaction domain containing 1	55022	-2.15199	4.35089	174.236	7.81622e-27	4.39469e-25
ENSG00000182600	secondary ossification center associated regulator of chondrocyte maturation	389084	2.55538	-0.267718	172.983	8.01776e-27	4.50258e-25
ENSG00000115598	interleukin 1 receptor like 2	8808	2.60134	0.92446	172.969	8.04411e-27	4.51195e-25
ENSG00000115806	golgi reassembly stacking protein 2	26003	0.94716	6.50224	172.945	8.08899e-27	4.52659e-25
ENSG00000079385	CEA cell adhesion molecule 1	634	2.09089	4.73503	173.712	8.08961e-27	4.52659e-25
ENSG00000198554	WD repeat and HMG-box DNA binding protein 1	11169	1.77279	2.9195	172.898	8.17782e-27	4.57047e-25
ENSG00000164818	dynein axonemal assembly factor 5	54919	1.16912	4.76617	172.79	8.38783e-27	4.68223e-25
ENSG00000163472	transmembrane protein 79	84283	1.42342	2.50845	172.771	8.42545e-27	4.69762e-25
ENSG00000164659	endosome-lysosome associated apoptosis and autophagy regulator family member 2	222223	-1.99799	4.82234	173.808	8.45795e-27	4.71011e-25
ENSG00000123219	centromere protein K	64105	2.12793	1.57949	172.726	8.51541e-27	4.73646e-25
ENSG00000130305	NOP2/Sun RNA methyltransferase 5	55695	1.11181	4.14157	172.577	8.81857e-27	4.89924e-25
ENSG00000272328	NA	NA	6.14498	-2.68973	172.517	8.94354e-27	4.96276e-25
ENSG00000176444	CDC like kinase 2	1196	1.14328	4.7628	172.507	8.96397e-27	4.96819e-25
ENSG00000173237	chromosome 11 open reading frame 86	254439	7.81163	0.209273	174.558	8.97932e-27	4.97079e-25
ENSG00000165905	LARGE xylosyl- and glucuronyltransferase 2	120071	2.69349	4.17333	174.022	9.06133e-27	5.01025e-25
ENSG00000105538	Ras interacting protein 1	54922	-1.99801	4.19721	172.862	9.6477e-27	5.32816e-25
ENSG00000151651	ADAM metallopeptidase domain 8	101	2.19261	5.00224	173.35	9.69986e-27	5.35063e-25
ENSG00000179144	GTPase, IMAP family member 7	168537	-1.83065	4.05926	172.095	1.00849e-26	5.55644e-25
ENSG00000136732	glycophorin C (Gerbich blood group)	2995	-1.657	4.59327	171.98	1.01458e-26	5.5834e-25
ENSG00000183019	mast cell expressed membrane protein 1	199675	-3.89274	5.53236	175.003	1.01789e-26	5.59502e-25
ENSG00000143110	chromosome 1 open reading frame 162	128346	-1.78	4.71836	172.337	1.02121e-26	5.60668e-25
ENSG00000138316	ADAM metallopeptidase with thrombospondin type 1 motif 14	140766	2.96376	1.99988	171.834	1.06019e-26	5.81384e-25
ENSG00000124116	WAP four-disulfide core domain 3	140686	4.39684	2.66518	173.832	1.07577e-26	5.89236e-25
ENSG00000117114	adhesion G protein-coupled receptor L2	23266	-1.93937	5.68015	172.681	1.12022e-26	6.12867e-25
ENSG00000135917	solute carrier family 19 member 3	80704	-2.94221	3.13793	173.062	1.15678e-26	6.32126e-25
ENSG00000141582	chromobox 4	8535	1.29439	4.64568	171.341	1.17949e-26	6.43778e-25
ENSG00000260461	NA	NA	-1.31615	2.26854	171.323	1.18451e-26	6.45767e-25
ENSG00000121075	T-box transcription factor 4	9496	-2.23209	3.89885	172.355	1.19448e-26	6.50442e-25
ENSG00000100522	glucosamine-phosphate N-acetyltransferase 1	64841	1.53316	4.39609	171.233	1.20975e-26	6.57986e-25
ENSG00000165072	MAM domain containing 2	256691	-2.90166	4.36141	173.384	1.24103e-26	6.74217e-25
ENSG00000144554	FA complementation group D2	2177	1.56571	2.95487	171.109	1.24572e-26	6.75975e-25
ENSG00000175084	desmin	1674	-3.23713	4.81631	173.67	1.27325e-26	6.90114e-25
ENSG00000103257	solute carrier family 7 member 5	8140	2.93986	6.13056	173.143	1.32241e-26	7.15928e-25
ENSG00000187801	ZFP69 zinc finger protein B	65243	1.83696	0.376878	170.848	1.32474e-26	7.16356e-25
ENSG00000257924	NA	NA	4.46084	-2.07537	170.76	1.35264e-26	7.30598e-25
ENSG00000106305	aminoacyl tRNA synthetase complex interacting multifunctional protein 2	7965	1.17946	3.62342	170.652	1.38766e-26	7.48648e-25
ENSG00000125450	nucleoporin 85	79902	0.95425	4.63169	170.64	1.39171e-26	7.49964e-25
ENSG00000162757	chromosome 1 open reading frame 74	148304	1.13783	1.59155	170.485	1.44337e-26	7.76904e-25
ENSG00000143374	threonyl-tRNA synthetase 2, mitochondrial	80222	1.22952	4.54122	170.474	1.44715e-26	7.78044e-25
ENSG00000116478	histone deacetylase 1	3065	0.853306	6.21401	170.433	1.46148e-26	7.84843e-25
ENSG00000224287	MSL complex subunit 3 pseudogene 1	151507	2.86418	-1.21871	170.374	1.48189e-26	7.9489e-25
ENSG00000110786	protein tyrosine phosphatase non-receptor type 5	84867	-3.66614	-0.340031	170.511	1.48785e-26	7.97169e-25
ENSG00000237857	NA	NA	1.72622	-0.386396	170.348	1.49114e-26	7.98018e-25
ENSG00000148541	family with sequence similarity 13 member C	220965	-1.81254	1.67535	170.29	1.51161e-26	8.08042e-25
ENSG00000259749	non-SMC condensin I complex subunit G pseudogene 2	100421148	-4.04988	-1.90901	170.111	1.57707e-26	8.42071e-25
ENSG00000204351	Ski2 like RNA helicase	6499	0.941321	5.28445	170.103	1.57994e-26	8.4264e-25
ENSG00000111077	tensin 2	23371	-1.39872	6.37421	169.992	1.62219e-26	8.64189e-25
ENSG00000112419	phosphatase and actin regulator 2	9749	-1.59383	5.36816	169.979	1.64384e-26	8.74723e-25
ENSG00000229970	NA	NA	5.59873	-1.19355	170.506	1.66694e-26	8.86003e-25
ENSG00000158125	xanthine dehydrogenase	7498	3.86267	3.09476	171.829	1.69773e-26	9.01341e-25
ENSG00000129675	Rac/Cdc42 guanine nucleotide exchange factor 6	9459	-1.46662	4.76197	169.729	1.72638e-26	9.15513e-25
ENSG00000102935	zinc finger protein 423	23090	-1.80623	2.21123	169.604	1.77804e-26	9.41834e-25
ENSG00000163467	TSSK6 activating cochaperone	128229	3.15805	-1.26521	169.57	1.79255e-26	9.48446e-25
ENSG00000184117	nipsnap homolog 1	8508	1.27059	5.51931	169.553	1.79972e-26	9.5116e-25
ENSG00000189060	H1.0 linker histone	3005	1.33715	7.48326	169.527	1.81075e-26	9.55908e-25
ENSG00000047617	anoctamin 2	57101	-2.32904	0.214766	169.498	1.82326e-26	9.61423e-25
ENSG00000266120	NA	NA	-3.89182	-1.8446	169.295	1.91327e-26	1.00775e-24
ENSG00000130701	RBBP8 N-terminal like	140893	2.22708	1.36516	169.113	1.99781e-26	1.05109e-24
ENSG00000000938	FGR proto-oncogene, Src family tyrosine kinase	2268	-2.00196	5.05798	170.269	2.02134e-26	1.06225e-24
ENSG00000134245	Wnt family member 2B	7482	-1.54599	1.91304	169.059	2.02358e-26	1.06225e-24
ENSG00000172403	synaptopodin 2	171024	-2.04023	4.43812	169.981	2.03412e-26	1.06659e-24
ENSG00000169554	zinc finger E-box binding homeobox 2	9839	-1.48506	5.60161	168.987	2.05868e-26	1.07825e-24
ENSG00000090447	transcription factor AP-4	7023	1.32595	3.01613	168.921	2.09111e-26	1.09401e-24
ENSG00000159723	agouti related neuropeptide	181	-3.01407	0.273206	168.852	2.12539e-26	1.1107e-24
ENSG00000114686	mitochondrial ribosomal protein L3	11222	1.18345	5.69031	168.789	2.15748e-26	1.12621e-24
ENSG00000197753	LHFPL tetraspan subfamily member 5	222662	5.30773	-2.2144	168.735	2.18532e-26	1.13947e-24
ENSG00000196793	zinc finger protein 239	8187	1.75573	1.63443	168.684	2.2119e-26	1.15204e-24
ENSG00000145990	glucose-fructose oxidoreductase domain containing 1	54438	-1.90034	3.44809	168.568	2.27413e-26	1.18313e-24
ENSG00000165724	zinc finger MYND-type containing 19	116225	1.12002	3.3778	168.563	2.27692e-26	1.18326e-24
ENSG00000135953	major facilitator superfamily domain containing 9	84804	1.15366	3.3558	168.528	2.2955e-26	1.19159e-24
ENSG00000076003	minichromosome maintenance complex component 6	4175	1.57861	4.83315	168.33	2.40655e-26	1.24785e-24
ENSG00000134333	lactate dehydrogenase A	3939	1.37967	8.72562	168.319	2.41276e-26	1.24968e-24
ENSG00000152818	utrophin	7402	-1.40556	6.89873	168.145	2.51488e-26	1.30113e-24
ENSG00000133422	MORC family CW-type zinc finger 2	22880	1.01961	5.02066	167.972	2.6208e-26	1.35443e-24
ENSG00000187688	transient receptor potential cation channel subfamily V member 2	51393	-1.75563	5.12969	168.393	2.71382e-26	1.40095e-24
ENSG00000103353	ubiquitin family domain containing 1	56061	1.04245	5.30065	167.732	2.7747e-26	1.43079e-24
ENSG00000137710	radixin	5962	-1.02582	6.45776	167.603	2.86155e-26	1.47395e-24
ENSG00000006047	Y-box binding protein 2	51087	5.1778	1.68886	169.383	2.94296e-26	1.51421e-24
ENSG00000122707	reversion inducing cysteine rich protein with kazal motifs	8434	-1.60755	3.60832	167.469	2.95442e-26	1.51844e-24
ENSG00000144891	angiotensin II receptor type 1	185	-2.43877	1.46018	167.422	2.98808e-26	1.53405e-24
ENSG00000198948	microfibril associated protein 3 like	9848	-2.30624	2.51444	167.403	3.0013e-26	1.53914e-24
ENSG00000167850	CD300c molecule	10871	-2.07831	2.36703	167.371	3.02401e-26	1.54908e-24
ENSG00000168477	tenascin XB	7148	-2.87331	5.64727	169.733	3.08063e-26	1.57636e-24
ENSG00000038945	macrophage scavenger receptor 1	4481	-2.33844	6.70319	169.203	3.10138e-26	1.58524e-24
ENSG00000114790	Rho guanine nucleotide exchange factor 26	26084	-2.30578	5.07941	168.983	3.13851e-26	1.60246e-24
ENSG00000156802	ATPase family AAA domain containing 2	29028	2.00489	4.64522	167.721	3.19728e-26	1.63068e-24
ENSG00000164045	cell division cycle 25A	993	2.48757	1.40756	167.033	3.27846e-26	1.67026e-24
ENSG00000168952	syntaxin binding protein 6	29091	-3.2968	3.99773	169.399	3.31399e-26	1.68652e-24
ENSG00000150977	Rab interacting lysosomal protein like 2	196383	-1.17874	4.7338	166.92	3.36836e-26	1.71232e-24
ENSG00000185010	coagulation factor VIII	2157	-1.76521	4.46054	167.061	3.43734e-26	1.74549e-24
ENSG00000137824	regulator of microtubule dynamics 3	55177	-0.896276	5.52644	166.828	3.44352e-26	1.74673e-24
ENSG00000007968	E2F transcription factor 2	1870	2.55824	1.86304	166.821	3.44899e-26	1.7476e-24
ENSG00000143799	poly(ADP-ribose) polymerase 1	142	1.13181	6.78679	166.581	3.65274e-26	1.84883e-24
ENSG00000104147	Opa interacting protein 5	11339	2.3864	0.289566	166.484	3.73887e-26	1.89038e-24
ENSG00000123684	lysophosphatidylglycerol acyltransferase 1	9926	1.00647	5.73315	166.397	3.81768e-26	1.92813e-24
ENSG00000148082	SHC adaptor protein 3	53358	-2.199	3.49551	166.963	3.96438e-26	2.00006e-24
ENSG00000204713	tripartite motif containing 27	5987	0.864063	5.62261	166.224	3.97859e-26	2.00506e-24
ENSG00000259523	NA	NA	-1.55593	-0.896186	166.218	3.98468e-26	2.00597e-24
ENSG00000261373	VPS9D1 antisense RNA 1	100128881	2.93634	1.24254	166.011	4.18759e-26	2.10584e-24
ENSG00000230498	NA	NA	-2.49086	-1.70683	165.993	4.20517e-26	2.11241e-24
ENSG00000093217	xylulokinase	9942	1.71892	1.63523	165.733	4.47561e-26	2.24584e-24
ENSG00000140297	glucosaminyl (N-acetyl) transferase 3, mucin type	9245	5.03128	4.29436	168.549	4.48634e-26	2.24881e-24
ENSG00000174282	zinc finger and BTB domain containing 4	57659	-0.934703	6.6279	165.571	4.65273e-26	2.32971e-24
ENSG00000178401	DnaJ heat shock protein family (Hsp40) member C22	79962	3.76383	2.44824	166.926	4.7553e-26	2.37851e-24
ENSG00000167641	protein phosphatase 1 regulatory inhibitor subunit 14A	94274	-1.9524	3.3912	165.275	5.0192e-26	2.50783e-24
ENSG00000060718	collagen type XI alpha 1 chain	1301	6.54262	5.18031	168.275	5.09058e-26	2.54077e-24
ENSG00000087128	transmembrane serine protease 11E	28983	6.9591	2.74055	167.851	5.20962e-26	2.59741e-24
ENSG00000028528	sorting nexin 1	6642	-0.792358	6.50954	165.071	5.24732e-26	2.61341e-24
ENSG00000148848	ADAM metallopeptidase domain 12	8038	3.13406	3.6572	166.854	5.27151e-26	2.62266e-24
ENSG00000281406	NA	NA	2.92992	1.14933	164.886	5.48564e-26	2.72629e-24
ENSG00000149679	Cdk5 and Abl enzyme substrate 2	81928	1.42101	3.17642	164.853	5.52973e-26	2.74304e-24
ENSG00000104413	epithelial splicing regulatory protein 1	54845	1.20715	5.98409	164.852	5.5311e-26	2.74304e-24
ENSG00000161640	sialic acid binding Ig like lectin 11	114132	-2.40263	0.860702	164.834	5.55489e-26	2.75191e-24
ENSG00000163938	G protein nucleolar 3	26354	1.27203	5.55135	164.78	5.62797e-26	2.78516e-24
ENSG00000126759	complement factor properdin	5199	-2.03228	2.42512	164.709	5.72488e-26	2.83012e-24
ENSG00000236499	long intergenic non-protein coding RNA 896	150197	3.67488	-1.07088	164.485	6.04142e-26	2.98126e-24
ENSG00000157224	claudin 12	9069	1.28912	5.32819	164.484	6.0434e-26	2.98126e-24
ENSG00000093183	SEC22 homolog C, vesicle trafficking protein	9117	-0.692738	5.00617	164.304	6.31065e-26	3.10681e-24
ENSG00000234614	NA	NA	2.23707	1.49715	164.304	6.31122e-26	3.10681e-24
ENSG00000104524	pyrroline-5-carboxylate reductase 3	65263	1.4567	3.59446	164.288	6.33557e-26	3.11551e-24
ENSG00000138434	ITPR interacting domain containing 2	6744	-1.18481	6.80352	164.273	6.35872e-26	3.1236e-24
ENSG00000244734	hemoglobin subunit beta	3043	-4.53407	7.77199	167.201	6.44077e-26	3.15897e-24
ENSG00000233077	long intergenic non-protein coding RNA 1271	101927586	2.9423	-1.4173	164.218	6.44425e-26	3.15897e-24
ENSG00000185298	coiled-coil domain containing 137	339230	1.16485	4.15303	164.177	6.50779e-26	3.18677e-24
ENSG00000257913	DDN and PRKAG1 antisense RNA 1	105369758	2.70816	-0.949395	164.084	6.65505e-26	3.25546e-24
ENSG00000124766	SRY-box transcription factor 4	6659	1.81317	6.93607	164.535	6.83789e-26	3.3414e-24
ENSG00000164934	DDB1 and CUL4 associated factor 13	25879	1.43945	4.89145	163.957	6.86172e-26	3.34954e-24
ENSG00000115896	phospholipase C like 1 (inactive)	5334	-1.70623	2.45477	163.905	6.94965e-26	3.38892e-24
ENSG00000123360	phosphodiesterase 1B	5153	-1.73212	2.3668	163.699	7.30289e-26	3.55745e-24
ENSG00000070193	fibroblast growth factor 10	2255	-3.31866	-0.0291716	163.644	7.40043e-26	3.60121e-24
ENSG00000237248	long intergenic non-protein coding RNA 987	100499405	-1.76425	0.743554	163.327	7.98989e-26	3.884e-24
ENSG00000136240	KDEL endoplasmic reticulum protein retention receptor 2	11014	1.16339	7.76355	163.275	8.09149e-26	3.92771e-24
ENSG00000068305	myocyte enhancer factor 2A	4205	-0.826137	5.36239	163.272	8.09791e-26	3.92771e-24
ENSG00000122565	chromobox 3	11335	1.10188	6.78617	163.268	8.10505e-26	3.92771e-24
ENSG00000160766	glucosylceramidase beta pseudogene 1	2630	1.772	0.83721	163.228	8.18406e-26	3.96188e-24
ENSG00000099364	F-box and leucine rich repeat protein 19	54620	1.27305	3.78757	163.152	8.33629e-26	4.0314e-24
ENSG00000128298	BAR/IMD domain containing adaptor protein 2 like 2	80115	4.0961	1.89731	164.399	8.52027e-26	4.1161e-24
ENSG00000261604	NA	NA	-1.9826	-1.01686	162.993	8.66339e-26	4.18091e-24
ENSG00000125910	sphingosine-1-phosphate receptor 4	8698	-1.78992	2.93712	162.921	8.81419e-26	4.24547e-24
ENSG00000221955	solute carrier family 12 member 8	84561	1.47459	3.76425	162.921	8.81536e-26	4.24547e-24
ENSG00000225556	C2 calcium dependent domain containing 4D	100191040	2.78218	0.049885	162.891	8.87983e-26	4.27211e-24
ENSG00000236054	NA	NA	-3.70384	-3.21713	162.867	8.93146e-26	4.29253e-24
ENSG00000279662	NA	NA	-2.92624	2.44673	163.858	9.03613e-26	4.33836e-24
ENSG00000163507	cellular inhibitor of PP2A	57650	2.12911	2.29138	162.774	9.1349e-26	4.38128e-24
ENSG00000168411	ring finger and WD repeat domain 3	55159	1.07996	4.49978	162.75	9.18839e-26	4.40241e-24
ENSG00000157077	zinc finger FYVE-type containing 9	9372	-1.27702	4.35251	162.683	9.337e-26	4.46902e-24
ENSG00000225518	NA	NA	2.52809	-1.36757	162.662	9.38518e-26	4.48748e-24
ENSG00000107833	nucleophosmin/nucleoplasmin 3	10360	1.80214	3.54655	162.458	9.86215e-26	4.71072e-24
ENSG00000159708	leucine rich repeat containing 36	55282	-3.28695	3.08288	164.262	1.00894e-25	4.81434e-24
ENSG00000174099	methionine sulfoxide reductase B3	253827	-1.8676	4.95032	163.202	1.01211e-25	4.82455e-24
ENSG00000155886	solute carrier family 24 member 2	25769	5.37653	-0.585095	163.068	1.04198e-25	4.96185e-24
ENSG00000124019	family with sequence similarity 124 member B	79843	-1.86334	1.11269	162.212	1.04671e-25	4.9793e-24
ENSG00000186603	4-hydroxyphenylpyruvate dioxygenase like	84842	3.51334	-0.133017	162.083	1.08007e-25	5.13274e-24
ENSG00000172167	MDM2 binding protein	27085	1.76361	1.63485	161.953	1.11465e-25	5.2917e-24
ENSG00000157927	Rap associating with DIL domain	55698	-2.38619	2.14463	161.913	1.12547e-25	5.33764e-24
ENSG00000164362	telomerase reverse transcriptase	7015	5.62405	-0.887403	162.697	1.13949e-25	5.39865e-24
ENSG00000027075	protein kinase C eta	5583	-1.0757	5.00501	161.815	1.15277e-25	5.45602e-24
ENSG00000106105	glycyl-tRNA synthetase 1	2617	1.17568	6.20098	161.808	1.15453e-25	5.4588e-24
ENSG00000148841	inositol 1,4,5-trisphosphate receptor interacting protein	85450	-1.63086	5.37633	162.067	1.16305e-25	5.49351e-24
ENSG00000073910	FRY microtubule binding protein	10129	-1.53581	5.1448	161.758	1.16885e-25	5.51535e-24
ENSG00000171611	pre T cell antigen receptor alpha	171558	-2.54149	-0.226402	161.741	1.17361e-25	5.53222e-24
ENSG00000213420	glypican 2	221914	3.18521	0.0742748	161.66	1.19694e-25	5.63648e-24
ENSG00000152492	coiled-coil domain containing 50	152137	-1.10495	5.53615	161.601	1.21414e-25	5.7117e-24
ENSG00000055813	coiled-coil domain containing 85A	114800	-2.5904	1.44359	161.524	1.23726e-25	5.81462e-24
ENSG00000204220	prefoldin subunit 6	10471	1.16751	4.38161	161.513	1.24043e-25	5.82367e-24
ENSG00000101115	spalt like transcription factor 4	57167	3.58737	0.379721	161.496	1.24568e-25	5.84243e-24
ENSG00000176890	thymidylate synthetase	7298	1.82154	3.39299	161.333	1.29588e-25	6.07179e-24
ENSG00000111669	triosephosphate isomerase 1	7167	1.18767	8.19905	160.977	1.41341e-25	6.61581e-24
ENSG00000159640	angiotensin I converting enzyme	1636	-1.60394	5.63411	161.112	1.44934e-25	6.77719e-24
ENSG00000171792	RAD9-HUS1-RAD1 interacting nuclear orphan 1	83695	1.10902	4.27277	160.843	1.4604e-25	6.82206e-24
ENSG00000268754	NA	NA	-3.15961	-3.70145	160.743	1.49625e-25	6.97706e-24
ENSG00000162520	syncoilin, intermediate filament protein	81493	-1.72972	1.59919	160.742	1.49657e-25	6.97706e-24
ENSG00000132677	Rh family B glycoprotein	57127	4.86562	-0.806592	161.065	1.54022e-25	7.17338e-24
ENSG00000165802	NMDA receptor synaptonuclear signaling and neuronal migration factor	26012	1.51056	5.00228	160.416	1.62077e-25	7.54103e-24
ENSG00000118322	ATPase phospholipid transporting 10B (putative)	23120	5.37535	2.62493	162.599	1.66529e-25	7.74045e-24
ENSG00000114200	butyrylcholinesterase	590	-2.81467	2.3527	160.854	1.77086e-25	8.22294e-24
ENSG00000101955	sushi repeat containing protein X-linked	8406	-2.04115	3.42159	160.322	1.81157e-25	8.40365e-24
ENSG00000138593	SECIS binding protein 2 like	9728	-1.48209	6.34341	159.937	1.82155e-25	8.44152e-24
ENSG00000229311	uncharacterized LOC101927827	101927827	-3.54197	-4.76308	159.915	1.83174e-25	8.48033e-24
ENSG00000178301	aquaporin 11	282679	1.50811	-0.0702177	159.867	1.85309e-25	8.5707e-24
ENSG00000184992	BRI3 binding protein	140707	1.22968	4.03618	159.757	1.90362e-25	8.79569e-24
ENSG00000278399	retinol dehydrogenase 16 (all-trans) pseudogene	390332	4.65823	-2.3926	159.73	1.91623e-25	8.84516e-24
ENSG00000198443	keratin associated protein 4-1	85285	7.75355	-0.401576	161.404	1.91935e-25	8.85084e-24
ENSG00000179044	exocyst complex component 3 like 1	283849	-1.23641	2.34017	159.696	1.93237e-25	8.90207e-24
ENSG00000183087	growth arrest specific 6	2621	-1.67757	6.98384	160.262	1.94089e-25	8.93248e-24
ENSG00000108176	DnaJ heat shock protein family (Hsp40) member C12	56521	4.52381	3.65911	161.981	1.99955e-25	9.19341e-24
ENSG00000225683	PACRG antisense RNA 3	729658	-4.01746	-2.25416	159.453	2.05084e-25	9.41993e-24
ENSG00000152484	ubiquitin specific peptidase 12	219333	-0.875082	5.01238	159.284	2.13752e-25	9.8084e-24
ENSG00000150510	family with sequence similarity 124 member A	220108	-1.4784	1.34285	159.269	2.14534e-25	9.83462e-24
ENSG00000126953	translocase of inner mitochondrial membrane 8A	1678	1.26887	2.03665	159.22	2.17142e-25	9.94444e-24
ENSG00000265415	NA	NA	2.48996	-0.0393552	159.211	2.17612e-25	9.95616e-24
ENSG00000101210	eukaryotic translation elongation factor 1 alpha 2	1917	6.83355	5.15572	162.106	2.18363e-25	9.98074e-24
ENSG00000117139	lysine demethylase 5B	10765	1.16435	6.01211	159.106	2.23267e-25	1.01949e-23
ENSG00000263761	growth differentiation factor 2	2658	-3.86499	-4.31456	159.019	2.28085e-25	1.04047e-23
ENSG00000137878	GRINL1A complex locus 1	145781	-2.70948	-0.270219	158.902	2.34729e-25	1.06973e-23
ENSG00000104783	potassium calcium-activated channel subfamily N member 4	3783	3.30642	4.59004	161.033	2.36636e-25	1.07738e-23
ENSG00000111641	NOP2 nucleolar protein	4839	1.22947	4.65863	158.855	2.37446e-25	1.08001e-23
ENSG00000149428	hypoxia up-regulated 1	10525	1.33618	7.23459	158.847	2.37913e-25	1.08108e-23
ENSG00000138670	RasGEF domain family member 1B	153020	-1.50445	4.56197	158.832	2.38801e-25	1.08406e-23
ENSG00000158089	polypeptide N-acetylgalactosaminyltransferase 14	79623	3.75353	3.20421	160.708	2.40118e-25	1.08898e-23
ENSG00000164087	POC1 centriolar protein A	25886	1.79071	2.39359	158.793	2.41078e-25	1.09227e-23
ENSG00000043591	adrenoceptor beta 1	153	-3.37577	3.2883	160.664	2.51496e-25	1.13837e-23
ENSG00000175967	long intergenic non-protein coding RNA 2880	285759	-3.25496	-2.7553	158.612	2.52024e-25	1.13965e-23
ENSG00000189366	ALG1 chitobiosyldiphosphodolichol beta-mannosyltransferase like	200810	3.27408	1.51301	158.803	2.5709e-25	1.16143e-23
ENSG00000254959	INMT-MINDY4 readthrough (NMD candidate)	100526825	-3.22565	-2.33409	158.252	2.75371e-25	1.24282e-23
ENSG00000169972	pseudouridine synthase like 1	126789	1.28405	3.01284	158.228	2.76948e-25	1.24873e-23
ENSG00000265107	gap junction protein alpha 5	2702	-1.71329	5.0002	158.62	2.85382e-25	1.28551e-23
ENSG00000173227	synaptotagmin 12	91683	5.75493	3.91849	160.723	2.89572e-25	1.30313e-23
ENSG00000163357	DC-STAMP domain containing 1	149095	2.73218	-1.07622	157.974	2.94799e-25	1.32323e-23
ENSG00000121073	solute carrier family 35 member B1	10237	0.933644	5.33772	157.974	2.94832e-25	1.32323e-23
ENSG00000137700	solute carrier family 37 member 4	2542	0.992575	4.3149	157.973	2.94889e-25	1.32323e-23
ENSG00000124664	SAM pointed domain containing ETS transcription factor	25803	3.07581	3.96881	159.752	2.95988e-25	1.32689e-23
ENSG00000159055	MIS18 kinetochore protein A	54069	1.30956	2.73358	157.824	3.05931e-25	1.37014e-23
ENSG00000114993	rhotekin	6242	1.05135	4.4717	157.774	3.0972e-25	1.38578e-23
ENSG00000236013	uncharacterized LOC100507477	100507477	-3.13393	-3.44682	157.685	3.16539e-25	1.41391e-23
ENSG00000279805	NA	NA	-2.1829	-0.971738	157.684	3.16612e-25	1.41391e-23
ENSG00000261089	NA	NA	3.6783	-2.82019	157.679	3.16995e-25	1.41426e-23
ENSG00000168907	phospholipase A2 group IVF	255189	-2.79212	4.90394	159.809	3.18143e-25	1.41803e-23
ENSG00000206053	Jupiter microtubule associated homolog 2	90861	1.13159	6.43178	157.632	3.20696e-25	1.42805e-23
ENSG00000117069	ST6 N-acetylgalactosaminide alpha-2,6-sialyltransferase 5	81849	-2.18845	3.5619	158.45	3.22482e-25	1.43463e-23
ENSG00000048991	R3H domain containing 1	23518	0.947812	4.20214	157.483	3.32679e-25	1.47858e-23
ENSG00000263528	inhibitor of nuclear factor kappa B kinase subunit epsilon	9641	1.28218	3.46089	157.469	3.33889e-25	1.48255e-23
ENSG00000214160	ALG3 alpha-1,3- mannosyltransferase	10195	1.22558	4.92454	157.454	3.35118e-25	1.48659e-23
ENSG00000164638	solute carrier family 29 member 4	222962	3.19398	3.6731	158.94	3.60119e-25	1.59598e-23
ENSG00000152766	ankyrin repeat domain 22	118932	2.96357	3.20987	158.22	3.77548e-25	1.67164e-23
ENSG00000140932	CKLF like MARVEL transmembrane domain containing 2	146225	-2.24578	-0.651635	156.93	3.81374e-25	1.68697e-23
ENSG00000066629	EMAP like 1	2009	-1.76529	3.8799	156.948	3.83192e-25	1.69227e-23
ENSG00000165757	junctional cadherin 5 associated	57608	-1.90526	6.14113	158.035	3.83296e-25	1.69227e-23
ENSG00000196407	thioesterase superfamily member 5	284486	2.27774	1.96278	156.812	3.92573e-25	1.73159e-23
ENSG00000279453	NA	NA	-1.48531	2.90399	156.786	3.95142e-25	1.74127e-23
ENSG00000141934	phospholipid phosphatase 2	8612	2.45708	5.30868	158.371	3.95929e-25	1.74309e-23
ENSG00000106004	homeobox A5	3202	-1.78478	2.57735	156.526	4.21354e-25	1.85328e-23
ENSG00000169442	CD52 molecule	1043	-2.33755	6.1306	158.203	4.32831e-25	1.90197e-23
ENSG00000186340	thrombospondin 2	7058	3.11484	6.728	158.538	4.40502e-25	1.93386e-23
ENSG00000261468	NA	NA	-1.71882	0.5083	156.286	4.47074e-25	1.96087e-23
ENSG00000087589	Cas scaffold protein family member 4	57091	-1.87996	3.41895	156.258	4.51161e-25	1.97693e-23
ENSG00000147443	docking protein 2	9046	-1.82747	4.47173	156.774	4.52699e-25	1.98181e-23
ENSG00000138738	PR/SET domain 5	11107	-1.47834	2.27062	156.224	4.54007e-25	1.98567e-23
ENSG00000169330	membrane integral NOTCH2 associated receptor 1	23251	2.0924	-0.195234	156.168	4.60374e-25	2.01163e-23
ENSG00000236078	long intergenic non-protein coding RNA 1447	101929086	-3.06022	-2.70748	156.06	4.72856e-25	2.06425e-23
ENSG00000092607	T-box transcription factor 15	6913	4.27251	2.70081	157.844	4.81748e-25	2.1011e-23
ENSG00000186891	TNF receptor superfamily member 18	8784	2.81028	2.01274	156.03	4.82964e-25	2.10444e-23
ENSG00000150457	large tumor suppressor kinase 2	26524	-1.10705	4.76745	155.79	5.05568e-25	2.20087e-23
ENSG00000163013	F-box protein 41	150726	1.94369	2.99577	155.745	5.1126e-25	2.22358e-23
ENSG00000140451	PIF1 5'-to-3' DNA helicase	80119	2.51033	1.03716	155.701	5.16837e-25	2.24574e-23
ENSG00000118946	protocadherin 17	27253	-1.69455	4.67012	155.933	5.26165e-25	2.28415e-23
ENSG00000163686	abhydrolase domain containing 6, acylglycerol lipase	57406	-1.30688	2.96577	155.619	5.27374e-25	2.28726e-23
ENSG00000136628	glutamyl-prolyl-tRNA synthetase 1	2058	1.10282	6.67203	155.575	5.33271e-25	2.31069e-23
ENSG00000112473	solute carrier family 39 member 7	7922	1.11013	7.11051	155.535	5.38593e-25	2.33159e-23
ENSG00000254560	BBOX1 antisense RNA 1	103695435	5.74348	-0.101885	156.759	5.39182e-25	2.33198e-23
ENSG00000243384	NA	NA	-3.85327	-2.64303	155.508	5.42217e-25	2.34135e-23
ENSG00000272823	NA	NA	-2.59075	-2.38545	155.506	5.42353e-25	2.34135e-23
ENSG00000144354	cell division cycle associated 7	83879	3.0093	3.60177	157.038	5.50915e-25	2.37611e-23
ENSG00000197472	zinc finger protein 695	57116	4.38548	-0.938204	155.519	5.53467e-25	2.38491e-23
ENSG00000180437	olfactory receptor family 6 subfamily K member 4 pseudogene	128370	-3.7011	-4.41613	155.405	5.56124e-25	2.39415e-23
ENSG00000008323	pleckstrin homology and RhoGEF domain containing G6	55200	2.07995	3.04113	155.359	5.62611e-25	2.41985e-23
ENSG00000150967	ATP binding cassette subfamily B member 9	23457	1.55879	2.4688	155.353	5.63456e-25	2.42125e-23
ENSG00000203523	taste 2 receptor member 2, pseudogene	338396	5.18903	-3.36924	155.338	5.65487e-25	2.42774e-23
ENSG00000132970	WASP family member 3	10810	-1.93872	3.5979	155.585	5.79779e-25	2.48682e-23
ENSG00000248347	NA	NA	5.77896	-1.62183	155.797	5.88735e-25	2.52291e-23
ENSG00000166598	heat shock protein 90 beta family member 1	7184	1.07988	9.23526	155.148	5.92809e-25	2.53804e-23
ENSG00000171522	prostaglandin E receptor 4	5734	-1.7261	4.01636	155.175	5.93915e-25	2.54044e-23
ENSG00000254810	NA	NA	-2.34739	-0.28234	155.083	6.02483e-25	2.57473e-23
ENSG00000086015	microtubule associated serine/threonine kinase 2	23139	1.07097	5.06648	155.063	6.05425e-25	2.58494e-23
ENSG00000138669	protein kinase cGMP-dependent 2	5593	-2.5924	2.15992	155.26	6.2736e-25	2.67601e-23
ENSG00000126249	programmed cell death 2 like	84306	1.54157	2.12561	154.917	6.27903e-25	2.67601e-23
ENSG00000271334	long intergenic non-protein coding RNA 2104	101926940	-2.42256	-2.73625	154.854	6.37705e-25	2.71531e-23
ENSG00000130518	IQ motif containing N	80726	-2.68195	3.46218	156.327	6.4182e-25	2.73034e-23
ENSG00000113569	nucleoporin 155	9631	1.39162	4.8539	154.759	6.52994e-25	2.77534e-23
ENSG00000138028	cell growth regulator with EF-hand domain 1	10669	4.30893	1.82354	156.106	6.61127e-25	2.80735e-23
ENSG00000132744	aminoacylase 3	91703	3.09644	0.979684	154.649	6.71029e-25	2.84681e-23
ENSG00000187531	sirtuin 7	51547	1.11004	4.19794	154.623	6.75464e-25	2.86302e-23
ENSG00000231518	NA	NA	-3.11802	-3.67114	154.442	7.06482e-25	2.9914e-23
ENSG00000115657	ATP binding cassette subfamily B member 6 (Langereis blood group)	10058	2.08694	2.23742	154.439	7.07034e-25	2.9914e-23
ENSG00000105220	glucose-6-phosphate isomerase	2821	1.14684	7.58088	154.373	7.18761e-25	3.03826e-23
ENSG00000232434	apical junction component 1 homolog	389813	1.59904	1.37026	154.294	7.33098e-25	3.09606e-23
ENSG00000118785	secreted phosphoprotein 1	6696	4.75796	7.97917	156.831	7.45454e-25	3.1454e-23
ENSG00000006118	transmembrane protein 132A	54972	2.16127	4.83801	155.253	7.54121e-25	3.1791e-23
ENSG00000004478	FKBP prolyl isomerase 4	2288	1.19249	5.95455	154.101	7.69277e-25	3.24006e-23
ENSG00000176438	spectrin repeat containing nuclear envelope family member 3	161176	-1.78312	3.56486	153.966	7.95582e-25	3.34783e-23
ENSG00000101162	tubulin beta 1 class VI	81027	-2.68714	0.132913	153.938	8.01026e-25	3.3677e-23
ENSG00000172458	interleukin 17D	53342	-1.65891	0.671254	153.859	8.17104e-25	3.4322e-23
ENSG00000073969	N-ethylmaleimide sensitive factor, vesicle fusing ATPase	4905	0.964671	5.13629	153.771	8.35113e-25	3.5047e-23
ENSG00000253507	NA	NA	-3.88819	-3.01494	153.761	8.37317e-25	3.51079e-23
ENSG00000117593	aspartyl-tRNA synthetase 2, mitochondrial	55157	1.22714	4.20682	153.719	8.46026e-25	3.54412e-23
ENSG00000003147	islet cell autoantigen 1	3382	1.30162	4.73443	153.676	8.55086e-25	3.57886e-23
ENSG00000115507	orthodenticle homeobox 1	5013	3.53563	1.58196	154.25	8.71602e-25	3.64199e-23
ENSG00000168481	leucine rich repeat LGI family member 3	203190	-4.74211	4.68075	156.233	8.7173e-25	3.64199e-23
ENSG00000167747	chromosome 19 open reading frame 48	84798	1.45846	4.44863	153.506	8.92147e-25	3.72396e-23
ENSG00000206384	collagen type VI alpha 6 chain	131873	-2.92749	4.11336	155.351	9.1744e-25	3.82611e-23
ENSG00000158850	beta-1,4-galactosyltransferase 3	8703	1.11802	5.28144	153.159	9.73132e-25	4.05474e-23
ENSG00000126458	RAS related	6237	-1.35454	5.62726	153.15	9.75313e-25	4.06021e-23
ENSG00000147113	divergent protein kinase domain 2B	79742	-1.77059	4.01159	153.271	9.87725e-25	4.10821e-23
ENSG00000256443	NA	NA	3.55946	-1.43292	153.026	1.00591e-24	4.18015e-23
ENSG00000085760	mitochondrial translational initiation factor 2	4528	0.850308	4.3591	152.836	1.05497e-24	4.38008e-23
ENSG00000244476	endogenous retrovirus group FRD member 1, envelope	405754	-2.67903	-1.10054	152.8	1.06443e-24	4.41545e-23
ENSG00000256525	DNA polymerase gamma 2, accessory subunit	11232	1.28991	2.59615	152.791	1.06676e-24	4.42117e-23
ENSG00000068001	hyaluronidase 2	8692	-1.17456	6.19579	152.637	1.10877e-24	4.59123e-23
ENSG00000187258	neuropeptide S receptor 1	387129	5.76134	-2.35824	152.868	1.11139e-24	4.59796e-23
ENSG00000196876	sodium voltage-gated channel alpha subunit 8	6334	2.94454	1.11521	152.551	1.13284e-24	4.68256e-23
ENSG00000037897	methyltransferase like 1	4234	1.37988	3.63124	152.539	1.13636e-24	4.69296e-23
ENSG00000203805	phospholipid phosphatase 4	196051	4.45181	0.388742	153.148	1.17277e-24	4.83905e-23
ENSG00000102890	engulfment and cell motility 3	79767	1.17516	4.55425	152.403	1.17564e-24	4.84661e-23
ENSG00000160207	heat shock transcription factor 2 binding protein	11077	2.21416	-1.14987	152.374	1.18437e-24	4.87829e-23
ENSG00000187758	alcohol dehydrogenase 1A (class I), alpha polypeptide	124	-2.88454	-2.24145	152.27	1.21556e-24	5.00234e-23
ENSG00000109846	crystallin alpha B	1410	-2.09174	3.88193	153.055	1.2328e-24	5.06883e-23
ENSG00000115641	four and a half LIM domains 2	2274	2.35334	4.8741	153.517	1.24374e-24	5.10929e-23
ENSG00000262884	uncharacterized LOC101927911	101927911	3.38915	-1.61161	151.804	1.36653e-24	5.60879e-23
ENSG00000134910	STT3 oligosaccharyltransferase complex catalytic subunit A	3703	0.954156	6.80077	151.692	1.40524e-24	5.76258e-23
ENSG00000169926	Kruppel like factor 13	51621	-1.29654	6.65997	151.648	1.42098e-24	5.82204e-23
ENSG00000164749	hepatocyte nuclear factor 4 gamma	3174	3.58894	2.01613	152.566	1.45261e-24	5.94639e-23
ENSG00000124571	exportin 5	57510	1.19883	5.1198	151.543	1.45906e-24	5.96755e-23
ENSG00000267280	TBX2 antisense RNA 1	103689912	-2.10997	0.570158	151.525	1.46573e-24	5.98961e-23
ENSG00000259933	uncharacterized LOC105371049	105371049	4.15452	0.164249	151.829	1.51549e-24	6.18753e-23
ENSG00000261762	NA	NA	3.93878	-0.368062	151.319	1.55606e-24	6.34762e-23
ENSG00000136261	basic leucine zipper and W2 domains 2	28969	1.37765	5.6428	151.231	1.57822e-24	6.43237e-23
ENSG00000159131	phosphoribosylglycinamide formyltransferase, phosphoribosylglycinamide synthetase, phosphoribosylaminoimidazole synthetase	2618	0.981884	5.30815	151.205	1.58843e-24	6.46836e-23
ENSG00000154065	ankyrin repeat domain 29	147463	-2.41968	4.6915	152.833	1.59523e-24	6.49039e-23
ENSG00000255717	small nucleolar RNA host gene 1	23642	1.64912	4.23905	151.147	1.61178e-24	6.55201e-23
ENSG00000111247	RAD51 associated protein 1	10635	2.19491	2.29695	151.08	1.63905e-24	6.65707e-23
ENSG00000103423	DnaJ heat shock protein family (Hsp40) member A3	9093	0.841953	5.0914	151.075	1.64117e-24	6.65989e-23
ENSG00000110328	polypeptide N-acetylgalactosaminyltransferase 18	374378	-1.4056	4.93756	151.023	1.66278e-24	6.74168e-23
ENSG00000153294	adhesion G protein-coupled receptor F4	221393	4.87815	1.74655	152.639	1.6684e-24	6.75859e-23
ENSG00000151715	transmembrane protein 45B	120224	2.03277	4.9736	151.896	1.68074e-24	6.80272e-23
ENSG00000260102	long intergenic non-protein coding RNA 1070	101928698	-3.57045	-3.87074	150.914	1.70914e-24	6.91165e-23
ENSG00000112367	FIG4 phosphoinositide 5-phosphatase	9896	-0.892914	4.18156	150.894	1.71755e-24	6.93967e-23
ENSG00000120334	centromere protein L	91687	1.44928	2.20428	150.775	1.76994e-24	7.14514e-23
ENSG00000163637	prickle planar cell polarity protein 2	166336	-1.46437	3.9757	150.755	1.77889e-24	7.17508e-23
ENSG00000237686	uncharacterized LOC101929705	101929705	3.34737	1.34789	151.032	1.80268e-24	7.26472e-23
ENSG00000272183	NA	NA	1.86188	-1.90497	150.683	1.81141e-24	7.29361e-23
ENSG00000276644	dachshund family transcription factor 1	1602	-2.49589	2.82434	151.412	1.8179e-24	7.31343e-23
ENSG00000151474	FERM domain containing 4A	55691	-1.28162	3.67047	150.606	1.84682e-24	7.42339e-23
ENSG00000272405	NA	NA	4.39189	2.35551	152.21	1.88548e-24	7.57225e-23
ENSG00000261888	NA	NA	-1.80784	0.862197	150.507	1.89379e-24	7.5991e-23
ENSG00000234763	NA	NA	-3.271	-3.76482	150.5	1.89721e-24	7.6063e-23
ENSG00000169684	cholinergic receptor nicotinic alpha 5 subunit	1138	3.71111	1.23938	151.09	1.90507e-24	7.63124e-23
ENSG00000147027	transmembrane protein 47	83604	-1.77843	4.58152	150.919	1.94705e-24	7.7927e-23
ENSG00000274736	C-C motif chemokine ligand 23	6368	-2.48445	1.08924	150.325	1.98276e-24	7.92882e-23
ENSG00000171163	zinc finger protein 692	55657	1.64161	3.83881	150.246	2.02282e-24	8.0821e-23
ENSG00000164619	BMP binding endothelial regulator	168667	-2.94796	2.01562	151.034	2.02658e-24	8.09018e-23
ENSG00000181072	cholinergic receptor muscarinic 2	1129	-4.12047	-0.622289	150.878	2.07013e-24	8.25697e-23
ENSG00000179914	intelectin 1	55600	-6.85914	4.80499	152.827	2.08036e-24	8.29069e-23
ENSG00000119431	haloacid dehalogenase like hydrolase domain containing 3	81932	1.24222	3.97161	150.039	2.13116e-24	8.48592e-23
ENSG00000178726	thrombomodulin	7056	-2.33337	6.25922	151.736	2.14054e-24	8.51601e-23
ENSG00000133574	GTPase, IMAP family member 4	55303	-1.50208	5.07428	150.022	2.14901e-24	8.54239e-23
ENSG00000115541	heat shock protein family E (Hsp10) member 1	3336	1.38963	5.53319	149.974	2.16653e-24	8.60472e-23
ENSG00000132671	somatostatin receptor 4	6754	-3.56207	-3.71743	149.814	2.25577e-24	8.95151e-23
ENSG00000197085	NPSR1 antisense RNA 1	404744	5.63182	-2.6805	149.702	2.32041e-24	9.20021e-23
ENSG00000167130	dolichyldiphosphatase 1	57171	0.981096	3.71185	149.678	2.33462e-24	9.24872e-23
ENSG00000068438	FtsJ RNA 2'-O-methyltransferase 1	24140	0.849118	4.68019	149.664	2.34274e-24	9.27299e-23
ENSG00000138722	multimerin 1	22915	-2.53429	3.91763	151.151	2.35126e-24	9.29648e-23
ENSG00000234155	long intergenic non-protein coding RNA 2535	101928820	4.2538	-1.90227	149.648	2.35266e-24	9.29648e-23
ENSG00000099953	matrix metallopeptidase 11	4320	5.96548	6.04774	152.218	2.35882e-24	9.31293e-23
ENSG00000124228	DEAD-box helicase 27	55661	0.877442	5.41722	149.598	2.38223e-24	9.39744e-23
ENSG00000157570	tetraspanin 18	90139	-1.82284	4.60712	150.161	2.42345e-24	9.55197e-23
ENSG00000149503	inner centromere protein	3619	1.40862	3.73969	149.517	2.43154e-24	9.57575e-23
ENSG00000129235	thioredoxin domain containing 17	84817	1.75184	5.31821	149.78	2.52372e-24	9.93037e-23
ENSG00000233476	NA	NA	-2.13033	4.14512	150.389	2.53857e-24	9.98042e-23
ENSG00000181192	dehydrogenase E1 and transketolase domain containing 1	55526	1.17111	4.78246	149.291	2.57472e-24	1.0114e-22
ENSG00000112320	sine oculis binding protein homolog	55084	-1.76294	2.18806	149.04	2.74391e-24	1.07696e-22
ENSG00000178773	copine 7	27132	2.92271	1.53951	148.877	2.86009e-24	1.12161e-22
ENSG00000165891	E2F transcription factor 7	144455	2.61627	0.883127	148.857	2.87402e-24	1.12613e-22
ENSG00000143321	heparin binding growth factor	3068	1.18428	7.81692	148.783	2.9286e-24	1.14601e-22
ENSG00000181544	FA complementation group B	2187	1.84046	-0.572077	148.782	2.92967e-24	1.14601e-22
ENSG00000116213	WD repeat containing, antisense to TP73	49856	0.845538	3.84722	148.666	3.01714e-24	1.17924e-22
ENSG00000129596	cysteine dioxygenase type 1	1036	-2.61206	1.93838	148.881	3.07067e-24	1.19916e-22
ENSG00000213186	tripartite motif containing 59	286827	1.54008	2.40177	148.583	3.08151e-24	1.20238e-22
ENSG00000149925	aldolase, fructose-bisphosphate A	226	1.26542	9.51592	148.551	3.10629e-24	1.21104e-22
ENSG00000204566	NA	NA	-3.66622	-1.78584	148.539	3.11579e-24	1.21373e-22
ENSG00000116128	BCL9 transcription coactivator	607	1.49337	4.84205	148.49	3.15468e-24	1.2277e-22
ENSG00000231483	NA	NA	4.58414	-2.043	148.487	3.15693e-24	1.2277e-22
ENSG00000221829	FA complementation group G	2189	1.27087	3.2026	148.461	3.17794e-24	1.23485e-22
ENSG00000203288	TDRKH antisense RNA 1	109729141	2.20263	-0.718025	148.448	3.18831e-24	1.23785e-22
ENSG00000233760	uncharacterized LOC100506289	100506289	-3.29881	-0.690893	148.438	3.19639e-24	1.23995e-22
ENSG00000223392	CLDN10 antisense RNA 1	100874194	6.50491	-0.405087	149.687	3.25539e-24	1.26179e-22
ENSG00000056998	glycogenin 2	8908	2.32568	2.59417	148.307	3.30503e-24	1.27996e-22
ENSG00000225680	NA	NA	5.29801	-3.44385	148.21	3.38739e-24	1.31077e-22
ENSG00000171940	zinc finger protein 217	7764	1.41376	5.5843	148.152	3.4375e-24	1.32906e-22
ENSG00000179348	GATA binding protein 2	2624	-1.85922	4.05623	148.587	3.47283e-24	1.34161e-22
ENSG00000275826	NA	NA	-4.35906	-4.06676	148.081	3.5004e-24	1.35114e-22
ENSG00000082458	discs large MAGUK scaffold protein 3	1741	0.899966	5.25667	147.986	3.58578e-24	1.38295e-22
ENSG00000159433	StAR related lipid transfer domain containing 9	57519	-1.78374	3.6186	147.96	3.67422e-24	1.41589e-22
ENSG00000006453	BAR/IMD domain containing adaptor protein 2 like 1	55971	1.33722	5.64494	147.858	3.70471e-24	1.42647e-22
ENSG00000078549	ADCYAP receptor type I	117	-2.32989	0.0713641	147.744	3.81354e-24	1.46716e-22
ENSG00000165511	ZNF22 antisense RNA 1	220979	-1.16549	1.18063	147.668	3.88825e-24	1.49467e-22
ENSG00000267374	MIR924 host gene	647946	3.77614	-1.36395	147.641	3.91525e-24	1.50381e-22
ENSG00000149403	glutamate ionotropic receptor kainate type subunit 4	2900	-2.53201	0.405246	147.478	4.08106e-24	1.56621e-22
ENSG00000180871	C-X-C motif chemokine receptor 2	3579	-2.66176	1.75259	147.644	4.16806e-24	1.59828e-22
ENSG00000131876	small nuclear ribonucleoprotein polypeptide A'	6627	0.994942	4.00467	147.391	4.17248e-24	1.59866e-22
ENSG00000188976	NOC2 like nucleolar associated transcriptional repressor	26155	0.993397	5.79884	147.271	4.30209e-24	1.64697e-22
ENSG00000189108	interleukin 1 receptor accessory protein like 2	26280	5.62194	-2.44771	147.456	4.31809e-24	1.65174e-22
ENSG00000138074	solute carrier family 5 member 6	8884	1.30432	4.33294	147.189	4.39252e-24	1.67884e-22
ENSG00000257002	NA	NA	-2.91514	-2.67019	147.186	4.39685e-24	1.67912e-22
ENSG00000158352	shroom family member 4	57477	-1.78164	4.91554	147.816	4.48926e-24	1.713e-22
ENSG00000188015	S100 calcium binding protein A3	6274	-2.42355	1.58523	147.073	4.52548e-24	1.72541e-22
ENSG00000164877	MICAL like 2	79778	1.70868	4.74095	147.166	4.59334e-24	1.74986e-22
ENSG00000062716	vacuole membrane protein 1	81671	1.20808	7.01981	146.961	4.65562e-24	1.77213e-22
ENSG00000183615	family with sequence similarity 167 member B	84734	-1.43053	2.19181	146.914	4.71287e-24	1.79247e-22
ENSG00000140044	Jun dimerization protein 2	122953	-1.35543	5.00669	146.905	4.7236e-24	1.79508e-22
ENSG00000254827	solute carrier family 22 member 18 antisense	5003	2.52616	1.09134	146.851	4.78901e-24	1.81846e-22
ENSG00000144481	transient receptor potential cation channel subfamily M member 8	79054	6.26659	1.33368	148.607	4.88101e-24	1.85189e-22
ENSG00000278677	H2A clustered histone 17	8336	3.92785	-2.52407	146.747	4.91743e-24	1.86419e-22
ENSG00000164647	STEAP family member 1	26872	2.97254	3.52903	148.11	5.0245e-24	1.90323e-22
ENSG00000197415	ventricular zone expressed PH domain containing 1	79674	-2.74794	4.87638	148.557	5.04517e-24	1.90951e-22
ENSG00000104522	GDP-L-fucose synthase	7264	1.35979	5.81091	146.546	5.17621e-24	1.95752e-22
ENSG00000148334	prostaglandin E synthase 2	80142	1.01647	4.68496	146.508	5.22751e-24	1.97532e-22
ENSG00000109255	neuromedin U	10874	4.75056	1.37868	147.763	5.38936e-24	2.03483e-22
ENSG00000152455	suppressor of variegation 3-9 homolog 2	79723	1.34551	2.41661	146.331	5.46909e-24	2.06327e-22
ENSG00000004864	solute carrier family 25 member 13	10165	1.25328	4.40019	146.296	5.51883e-24	2.08035e-22
ENSG00000155659	V-set and immunoglobulin domain containing 4	11326	-2.34093	6.48523	147.92	5.59899e-24	2.10886e-22
ENSG00000106263	eukaryotic translation initiation factor 3 subunit B	8662	1.12189	7.088	146.141	5.74239e-24	2.16113e-22
ENSG00000160813	protein phosphatase 1 regulatory subunit 35	221908	1.4662	3.3418	146.102	5.79987e-24	2.181e-22
ENSG00000197766	complement factor D	1675	-2.44026	5.33635	147.796	5.82517e-24	2.18876e-22
ENSG00000272068	NA	NA	5.27623	1.03019	147.418	5.97953e-24	2.24495e-22
ENSG00000123427	EEF1A lysine methyltransferase 3	25895	0.886654	3.06823	145.916	6.08181e-24	2.28151e-22
ENSG00000144524	COP9 signalosome subunit 7B	64708	0.778718	4.51036	145.772	6.31018e-24	2.36528e-22
ENSG00000137571	solute carrier organic anion transporter family member 5A1	81796	3.08575	0.812282	145.612	6.57521e-24	2.46264e-22
ENSG00000155011	dickkopf WNT signaling pathway inhibitor 2	27123	-2.21604	2.74777	145.842	6.6094e-24	2.47346e-22
ENSG00000170909	osteoclast associated Ig-like receptor	126014	-2.12828	4.24542	146.657	6.62189e-24	2.47464e-22
ENSG00000198598	matrix metallopeptidase 17	4326	2.89756	2.05957	145.924	6.62315e-24	2.47464e-22
ENSG00000230838	NA	NA	4.02117	0.0832324	145.903	6.67163e-24	2.49076e-22
ENSG00000261123	NA	NA	4.24415	0.0379138	146.01	6.74715e-24	2.51694e-22
ENSG00000170276	heat shock protein family B (small) member 2	3316	-1.88856	-0.138002	145.493	6.77913e-24	2.52685e-22
ENSG00000187116	leukocyte immunoglobulin like receptor A5	353514	-2.08929	2.48044	145.402	6.93837e-24	2.58414e-22
ENSG00000138801	3'-phosphoadenosine 5'-phosphosulfate synthase 1	9061	-0.87101	5.76014	145.395	6.9516e-24	2.587e-22
ENSG00000272839	NA	NA	-2.20332	-1.62559	145.372	6.99246e-24	2.60014e-22
ENSG00000130164	low density lipoprotein receptor	3949	-1.92406	7.2944	146.453	7.13998e-24	2.65288e-22
ENSG00000071462	BUD23 rRNA methyltransferase and ribosome maturation factor	114049	0.884735	5.78298	145.235	7.24209e-24	2.68868e-22
ENSG00000197275	RAD54 homolog B	25788	1.6797	0.512466	145.182	7.34223e-24	2.72369e-22
ENSG00000175305	cyclin E2	9134	1.90806	1.23828	145.099	7.50046e-24	2.78017e-22
ENSG00000267532	mir-497-195 cluster host gene	100506755	-1.4849	-0.255201	144.911	7.87091e-24	2.91517e-22
ENSG00000189367	KIAA0408	9729	-2.79929	-0.728055	144.865	7.96579e-24	2.94798e-22
ENSG00000133835	hydroxysteroid 17-beta dehydrogenase 4	3295	-0.975925	6.6565	144.832	8.03266e-24	2.97037e-22
ENSG00000103365	golgi associated, gamma adaptin ear containing, ARF binding protein 2	23062	-0.828533	6.64192	144.809	8.07961e-24	2.98536e-22
ENSG00000135775	component of oligomeric golgi complex 2	22796	0.873405	4.6735	144.746	8.21351e-24	3.03244e-22
ENSG00000205937	RNA binding protein with serine rich domain 1	10921	0.683637	6.07167	144.741	8.22349e-24	3.03372e-22
ENSG00000248464	FGF10 antisense RNA 1	101927075	-3.50078	-3.7276	144.645	8.4278e-24	3.10664e-22
ENSG00000177725	NA	NA	-3.99277	-2.1588	144.781	8.50347e-24	3.13206e-22
ENSG00000137288	ubiquinol-cytochrome c reductase complex assembly factor 2	84300	1.4928	4.41989	144.596	8.53622e-24	3.14164e-22
ENSG00000131462	tubulin gamma 1	7283	1.39707	4.68855	144.526	8.68975e-24	3.19562e-22
ENSG00000058262	SEC61 translocon subunit alpha 1	29927	0.813641	8.11329	144.456	8.84977e-24	3.25191e-22
ENSG00000171488	leucine rich repeat containing 8 VRAC subunit C	84230	-1.272	4.18404	144.341	9.11563e-24	3.34696e-22
ENSG00000251322	SH3 and multiple ankyrin repeat domains 3	85358	-1.34691	4.69854	144.32	9.16317e-24	3.36177e-22
ENSG00000229953	NA	NA	3.66573	-0.269617	144.211	9.42444e-24	3.45491e-22
ENSG00000174442	zwilch kinetochore protein	55055	1.20707	3.14001	144.207	9.43487e-24	3.45602e-22
ENSG00000185507	interferon regulatory factor 7	3665	1.37166	4.79591	143.924	1.01487e-23	3.7146e-22
ENSG00000176771	NCK associated protein 5	344148	-3.26941	4.28219	145.797	1.04796e-23	3.8327e-22
ENSG00000227467	long intergenic non-protein coding RNA 1537	101928555	-2.08066	-1.85642	143.776	1.05431e-23	3.85289e-22
ENSG00000160870	cytochrome P450 family 3 subfamily A member 7	1551	-2.40897	-0.324062	143.767	1.05685e-23	3.85916e-22
ENSG00000181649	pleckstrin homology like domain family A member 2	7262	2.49772	3.90549	144.861	1.06319e-23	3.87927e-22
ENSG00000107815	twinkle mtDNA helicase	56652	1.41045	3.01862	143.736	1.06521e-23	3.88236e-22
ENSG00000162851	transcription factor B2, mitochondrial	64216	1.32516	3.72132	143.735	1.0657e-23	3.88236e-22
ENSG00000183765	checkpoint kinase 2	11200	1.71514	3.02768	143.718	1.07032e-23	3.89615e-22
ENSG00000142632	Rho guanine nucleotide exchange factor 19	128272	1.60394	4.2272	143.686	1.07923e-23	3.92552e-22
ENSG00000105427	cornifelin	84518	2.63391	0.153645	143.65	1.08915e-23	3.95852e-22
ENSG00000165197	vascular endothelial growth factor D	2277	-3.62561	4.04519	145.668	1.10635e-23	4.01789e-22
ENSG00000171121	potassium calcium-activated channel subfamily M regulatory beta subunit 3	27094	1.66483	0.421314	143.515	1.1278e-23	4.0926e-22
ENSG00000131653	TNF receptor associated factor 7	84231	0.859282	5.8299	143.464	1.14269e-23	4.14343e-22
ENSG00000112699	GDP-mannose 4,6-dehydratase	2762	1.69976	4.14113	143.455	1.14553e-23	4.15049e-22
ENSG00000149577	SID1 transmembrane family member 2	51092	-0.977572	5.81814	143.432	1.1522e-23	4.17141e-22
ENSG00000136271	DEAD-box helicase 56	54606	0.931812	5.46545	143.396	1.16312e-23	4.20768e-22
ENSG00000261716	H2B clustered histone 20, pseudogene	337873	1.9241	2.53815	143.277	1.19953e-23	4.33604e-22
ENSG00000107438	PDZ and LIM domain 1	9124	-1.06536	7.0343	143.266	1.20272e-23	4.34424e-22
ENSG00000161179	YdjC chitooligosaccharide deacetylase homolog	150223	1.46541	3.67554	143.146	1.24084e-23	4.47845e-22
ENSG00000171049	formyl peptide receptor 2	2358	-2.93441	2.96697	144.495	1.24308e-23	4.48304e-22
ENSG00000157734	sorting nexin 22	79856	-1.79848	3.04375	143.09	1.25895e-23	4.53674e-22
ENSG00000188322	SH3 domain binding kinase 1	388228	2.67148	3.90001	144.374	1.25991e-23	4.53674e-22
ENSG00000113231	phosphodiesterase 8B	8622	-1.60449	2.5826	143.03	1.27839e-23	4.59972e-22
ENSG00000125247	transmembrane O-mannosyltransferase targeting cadherins 4	84899	1.29634	3.95077	142.96	1.3017e-23	4.68002e-22
ENSG00000171873	adrenoceptor alpha 1D	146	-2.50681	-0.574264	142.94	1.30864e-23	4.70133e-22
ENSG00000137203	transcription factor AP-2 alpha	7020	3.57351	2.61128	144.236	1.31219e-23	4.71046e-22
ENSG00000118777	ATP binding cassette subfamily G member 2 (Junior blood group)	9429	-2.05334	2.79854	142.919	1.31967e-23	4.73367e-22
ENSG00000198331	HYLS1 centriolar and ciliogenesis associated	219844	1.40303	1.84746	142.699	1.39269e-23	4.99176e-22
ENSG00000139579	nucleic acid binding protein 2	79035	1.02266	4.27767	142.654	1.40911e-23	5.04672e-22
ENSG00000155265	golgin A7 family member B	401647	3.08594	3.86671	144.175	1.43506e-23	5.13574e-22
ENSG00000159176	cysteine and glycine rich protein 1	1465	-0.9403	7.80568	142.515	1.4609e-23	5.22418e-22
ENSG00000088320	RRAD and GEM like GTPase 1	28954	-1.73473	0.52977	142.488	1.47126e-23	5.25722e-22
ENSG00000037474	NOP2/Sun RNA methyltransferase 2	54888	1.1355	5.82037	142.365	1.5187e-23	5.42257e-22
ENSG00000187961	kelch like family member 17	339451	1.54863	2.32939	142.314	1.53884e-23	5.4903e-22
ENSG00000176208	ATPase family AAA domain containing 5	79915	1.62265	2.05086	142.285	1.55055e-23	5.52785e-22
ENSG00000197670	NA	NA	2.20613	-0.455609	142.251	1.56446e-23	5.57319e-22
ENSG00000196581	adherens junctions associated protein 1	55966	-2.62334	-0.200466	142.246	1.56629e-23	5.57515e-22
ENSG00000175931	ubiquitin conjugating enzyme E2 O	63893	1.02968	4.85694	142.241	1.56847e-23	5.57515e-22
ENSG00000168754	family with sequence similarity 178 member B	51252	3.25474	0.925333	142.304	1.5686e-23	5.57515e-22
ENSG00000128610	FEZ family zinc finger 1	389549	4.99194	0.043971	143.184	1.57328e-23	5.58753e-22
ENSG00000065675	protein kinase C theta	5588	-1.74499	2.45636	142.166	1.59915e-23	5.67509e-22
ENSG00000101199	ADP ribosylation factor GTPase activating protein 1	55738	0.980364	5.83476	142.155	1.60396e-23	5.68785e-22
ENSG00000166546	brain expressed associated with NEDD4 1	146227	3.10802	2.37025	142.95	1.60621e-23	5.69149e-22
ENSG00000182533	caveolin 3	859	-3.46764	-1.95186	142.133	1.61284e-23	5.71066e-22
ENSG00000159200	regulator of calcineurin 1	1827	-1.713	5.59751	142.792	1.62518e-23	5.74997e-22
ENSG00000254122	protocadherin gamma subfamily B, 7	56099	-1.69269	2.1883	142.094	1.62941e-23	5.76057e-22
ENSG00000278971	NA	NA	-3.30087	-2.90013	142.071	1.639e-23	5.7901e-22
ENSG00000119280	chromosome 1 open reading frame 198	84886	-1.11687	6.82772	142.024	1.65932e-23	5.85743e-22
ENSG00000205086	chromosome 2 putative open reading frame 91	400950	-3.16758	-0.372456	142	1.66962e-23	5.88934e-22
ENSG00000257727	canopy FGF signaling regulator 2	10330	1.14374	4.20746	141.996	1.67156e-23	5.89174e-22
ENSG00000143382	ADAMTS like 4	54507	-1.91827	5.12041	143.005	1.68291e-23	5.92728e-22
ENSG00000273443	NA	NA	4.10427	-2.14072	141.961	1.68651e-23	5.93547e-22
ENSG00000132768	diphthamide biosynthesis 2	1802	1.01543	3.95245	141.955	1.68945e-23	5.94134e-22
ENSG00000157800	solute carrier family 37 member 3	84255	0.950826	4.95398	141.935	1.69825e-23	5.96779e-22
ENSG00000198535	C2 calcium dependent domain containing 4A	145741	4.55445	3.20212	143.859	1.69966e-23	5.96824e-22
ENSG00000252112	NA	NA	-3.40502	-4.48945	141.926	1.70217e-23	5.97258e-22
ENSG00000181789	COPI coat complex subunit gamma 1	22820	0.82236	7.41245	141.895	1.71574e-23	6.01567e-22
ENSG00000218274	NA	NA	5.70889	-1.21264	142.667	1.74329e-23	6.10768e-22
ENSG00000273162	NA	NA	2.02962	-2.27784	141.83	1.74493e-23	6.10881e-22
ENSG00000167971	CASK interacting protein 1	57524	3.86611	-0.819825	141.803	1.75742e-23	6.14792e-22
ENSG00000235505	caspase 4 like, pseudogene	643733	-1.59002	2.03691	141.608	1.84863e-23	6.46218e-22
ENSG00000178927	cytochrome b-245 chaperone 1	79415	0.854381	5.796	141.58	1.86215e-23	6.50456e-22
ENSG00000136026	cytoskeleton associated protein 4	10970	1.25079	6.42954	141.503	1.8997e-23	6.63076e-22
ENSG00000101194	solute carrier family 17 member 9	63910	2.68904	3.78156	142.726	1.91513e-23	6.67962e-22
ENSG00000241399	CD302 molecule	9936	-1.50694	4.01998	141.441	1.93069e-23	6.72886e-22
ENSG00000128923	MINDY lysine 48 deubiquitinase 2	54629	-1.04517	4.74565	141.436	1.93316e-23	6.73246e-22
ENSG00000278535	dehydrogenase/reductase 11	79154	1.19856	2.70427	141.422	1.9404e-23	6.75263e-22
ENSG00000178175	zinc finger protein 366	167465	-1.87018	1.47183	141.416	1.94304e-23	6.75677e-22
ENSG00000170779	cell division cycle associated 4	55038	1.31729	3.1901	141.188	2.06212e-23	7.16554e-22
ENSG00000171004	heparan sulfate 6-O-sulfotransferase 2	90161	3.67165	4.21108	143.042	2.08692e-23	7.24631e-22
ENSG00000155511	glutamate ionotropic receptor AMPA type subunit 1	2890	-3.98092	2.70182	142.947	2.09204e-23	7.25868e-22
ENSG00000138639	Rho GTPase activating protein 24	83478	-1.39277	3.94319	141.122	2.09788e-23	7.27049e-22
ENSG00000124787	ribonuclease P/MRP subunit p40	10799	1.70369	1.73077	141.121	2.09856e-23	7.27049e-22
ENSG00000169894	mucin 3A, cell surface associated	4584	5.17543	5.26241	143.369	2.11065e-23	7.30545e-22
ENSG00000064042	LIM and calponin homology domains 1	22998	-1.56959	7.47903	141.562	2.11255e-23	7.30545e-22
ENSG00000039523	RHO family interacting cell polarization regulator 1	79567	-1.22493	5.77409	141.094	2.11335e-23	7.30545e-22
ENSG00000095637	sorbin and SH3 domain containing 1	10580	-1.51209	4.83251	141.033	2.18269e-23	7.53956e-22
ENSG00000105865	dihydrouridine synthase 4 like	11062	1.28024	2.46973	140.954	2.19175e-23	7.56527e-22
ENSG00000131788	protein inhibitor of activated STAT 3	10401	1.17364	5.03622	140.922	2.21025e-23	7.62348e-22
ENSG00000172476	RAB40A, member RAS oncogene family	142684	-1.84681	0.314584	140.918	2.21246e-23	7.62546e-22
ENSG00000149970	connector enhancer of kinase suppressor of Ras 2	22866	-2.34777	1.01551	140.896	2.22522e-23	7.66379e-22
ENSG00000101447	family with sequence similarity 83 member D	81610	2.25635	2.71749	140.827	2.26533e-23	7.79619e-22
ENSG00000112964	growth hormone receptor	2690	-2.14463	1.74811	140.818	2.27092e-23	7.80966e-22
ENSG00000178084	5-hydroxytryptamine receptor 3C	170572	-4.58899	-0.247995	141.754	2.3912e-23	8.21725e-22
ENSG00000231322	ribosomal protein L13a pseudogene 17	399670	-4.43212	2.28471	142.43	2.40095e-23	8.24467e-22
ENSG00000169379	ADP ribosylation factor like GTPase 13B	200894	-1.0028	3.53857	140.59	2.41005e-23	8.26984e-22
ENSG00000250133	HOXC cluster antisense RNA 2	100874364	4.94361	-1.92272	140.832	2.42853e-23	8.32138e-22
ENSG00000143621	interleukin enhancer binding factor 2	3608	1.23104	7.03133	140.56	2.42864e-23	8.32138e-22
ENSG00000114166	lysine acetyltransferase 2B	8850	-1.16806	4.41447	140.489	2.47428e-23	8.47156e-22
ENSG00000233539	uncharacterized LOC730338	730338	5.06631	-0.460602	141.277	2.49355e-23	8.53128e-22
ENSG00000159063	ALG8 alpha-1,3-glucosyltransferase	79053	1.06543	4.53028	140.393	2.53666e-23	8.67239e-22
ENSG00000071564	transcription factor 3	6929	1.1447	5.5071	140.385	2.54198e-23	8.68423e-22
ENSG00000267667	NA	NA	-2.23583	-2.46005	140.37	2.5519e-23	8.70682e-22
ENSG00000172201	inhibitor of DNA binding 4, HLH protein	3400	-2.28771	4.44902	141.703	2.55232e-23	8.70682e-22
ENSG00000091073	deltex E3 ubiquitin ligase 2	113878	1.45836	4.5413	140.172	2.6874e-23	9.16091e-22
ENSG00000173848	neuroepithelial cell transforming 1	10276	1.56687	6.57279	140.344	2.69638e-23	9.18482e-22
ENSG00000183154	uncharacterized LOC102723701	102723701	-1.4796	-2.44893	140.127	2.71911e-23	9.25549e-22
ENSG00000197008	zinc finger protein 138	7697	1.23141	2.42732	140.087	2.74813e-23	9.34745e-22
ENSG00000110583	N-alpha-acetyltransferase 40, NatD catalytic subunit	79829	1.01808	4.04161	140.073	2.75814e-23	9.37465e-22
ENSG00000114354	trafficking from ER to golgi regulator	10342	0.954067	6.17669	140.051	2.77396e-23	9.42157e-22
ENSG00000055044	NOP58 ribonucleoprotein	51602	0.933106	5.39041	139.955	2.84421e-23	9.65314e-22
ENSG00000166012	TATA-box binding protein associated factor, RNA polymerase I subunit D	79101	1.03804	5.18987	139.887	2.89552e-23	9.82016e-22
ENSG00000223396	NA	NA	1.31856	0.83774	139.853	2.92168e-23	9.90169e-22
ENSG00000117385	prolyl 3-hydroxylase 1	64175	1.00617	4.48987	139.82	2.94708e-23	9.98052e-22
ENSG00000058600	RNA polymerase III subunit E	55718	0.72336	4.58241	139.811	2.95362e-23	9.99539e-22
ENSG00000259504	NA	NA	-2.53279	-2.17397	139.77	2.98527e-23	1.00952e-21
ENSG00000185033	semaphorin 4B	10509	1.74653	6.74331	140.312	3.01665e-23	1.01806e-21
ENSG00000173207	CDC28 protein kinase regulatory subunit 1B	1163	1.8127	3.87367	139.788	3.01681e-23	1.01806e-21
ENSG00000267122	NA	NA	-2.40599	-2.43351	139.73	3.01706e-23	1.01806e-21
ENSG00000239857	guided entry of tail-anchored proteins factor 4	51608	1.21324	1.71798	139.636	3.09181e-23	1.04253e-21
ENSG00000136546	sodium voltage-gated channel alpha subunit 7	6332	-2.50106	4.84513	141.198	3.13983e-23	1.05795e-21
ENSG00000168439	stress induced phosphoprotein 1	10963	0.970356	6.7192	139.532	3.17739e-23	1.06984e-21
ENSG00000188486	H2A.X variant histone	3014	1.44839	4.54913	139.417	3.27412e-23	1.10161e-21
ENSG00000259754	NA	NA	-3.29938	-4.43717	139.41	3.28085e-23	1.10308e-21
ENSG00000127831	villin 1	7429	7.05542	3.49875	141.631	3.29141e-23	1.10583e-21
ENSG00000144791	LIM domains containing 1	8994	-1.16984	5.89257	139.346	3.336e-23	1.12001e-21
ENSG00000125885	minichromosome maintenance 8 homologous recombination repair factor	84515	1.49159	3.18385	139.307	3.3706e-23	1.13081e-21
ENSG00000087274	adducin 1	118	-0.633164	7.37621	139.224	3.44436e-23	1.15473e-21
ENSG00000235385	long intergenic non-protein coding RNA 2154	109729169	-3.69533	1.01653	140.185	3.47342e-23	1.16363e-21
ENSG00000188766	sprouty related EVH1 domain containing 3	399473	2.63168	0.796534	139.176	3.48846e-23	1.16783e-21
ENSG00000236485	NA	NA	-3.35033	-4.61066	139.166	3.49734e-23	1.16997e-21
ENSG00000196497	importin 4	79711	1.49891	1.82062	139.079	3.5779e-23	1.19606e-21
ENSG00000070669	asparagine synthetase (glutamine-hydrolyzing)	440	1.78659	4.35917	139.283	3.6173e-23	1.20837e-21
ENSG00000122042	ubiquitin like 3	5412	-1.11661	6.09249	139.027	3.6273e-23	1.21084e-21
ENSG00000115718	protein C, inactivator of coagulation factors Va and VIIIa	5624	3.62215	0.647999	139.265	3.68807e-23	1.23024e-21
ENSG00000229312	NA	NA	5.06699	-2.9174	138.956	3.69483e-23	1.23162e-21
ENSG00000178821	transmembrane protein 52	339456	2.35984	0.610372	138.929	3.72175e-23	1.23971e-21
ENSG00000175711	UDP-GlcNAc:betaGal beta-1,3-N-acetylglucosaminyltransferase like 1	146712	1.30435	2.30901	138.9	3.75019e-23	1.24829e-21
ENSG00000174939	aspartate beta-hydroxylase domain containing 1	253982	3.0099	2.55912	139.698	3.7864e-23	1.25944e-21
ENSG00000154127	ubiquitin associated and SH3 domain containing B	84959	-1.81162	4.01356	139.29	3.78921e-23	1.25948e-21
ENSG00000163535	shugoshin 2	151246	1.66264	2.40293	138.759	3.89123e-23	1.29247e-21
ENSG00000131355	adhesion G protein-coupled receptor E3	84658	-2.75712	1.04008	138.678	4.02795e-23	1.33693e-21
ENSG00000114698	phospholipid scramblase 4	57088	-1.47749	4.63375	138.559	4.10152e-23	1.36038e-21
ENSG00000118894	eukaryotic elongation factor 2 lysine methyltransferase	196483	0.928124	2.49431	138.533	4.12962e-23	1.36873e-21
ENSG00000138442	WD repeat domain 12	55759	1.10546	3.98985	138.505	4.1594e-23	1.37762e-21
ENSG00000164850	G protein-coupled estrogen receptor 1	2852	-2.26229	2.39081	138.61	4.19925e-23	1.38983e-21
ENSG00000224721	uncharacterized LOC102724153	102724153	-2.86829	-2.63279	138.403	4.2728e-23	1.41317e-21
ENSG00000143512	HHIP like 2	79802	6.05773	2.01779	140.181	4.32705e-23	1.4301e-21
ENSG00000204610	tripartite motif containing 15	89870	6.52352	-0.160536	139.662	4.37251e-23	1.4441e-21
ENSG00000117791	mitochondrial amidoxime reducing component 2	54996	-1.47569	4.19942	138.31	4.37854e-23	1.44507e-21
ENSG00000260908	NA	NA	-3.97044	2.43694	139.98	4.39487e-23	1.44944e-21
ENSG00000173391	oxidized low density lipoprotein receptor 1	4973	-2.43736	6.05724	139.918	4.4222e-23	1.45742e-21
ENSG00000162522	KIAA1522	57648	1.05774	6.91953	138.233	4.46755e-23	1.47133e-21
ENSG00000182272	beta-1,4-N-acetyl-galactosaminyltransferase 4	338707	4.87062	2.38373	139.866	4.5445e-23	1.49561e-21
ENSG00000116830	transcription termination factor 2	8458	1.05916	3.58702	138.072	4.66161e-23	1.53307e-21
ENSG00000161082	CUGBP Elav-like family member 5	60680	3.49799	-0.533262	137.953	4.80958e-23	1.58063e-21
ENSG00000239697	TNF superfamily member 12	8742	-1.10114	4.68533	137.928	4.84132e-23	1.58994e-21
ENSG00000264425	microRNA 4653	100616117	3.36031	-2.61408	137.892	4.88757e-23	1.604e-21
ENSG00000103202	NME/NM23 nucleoside diphosphate kinase 4	4833	1.45908	5.51796	137.858	4.93109e-23	1.61714e-21
ENSG00000176884	glutamate ionotropic receptor NMDA type subunit 1	2902	3.59726	0.627461	138.103	4.98168e-23	1.63223e-21
ENSG00000123131	peroxiredoxin 4	10549	1.52581	6.0548	137.895	4.98409e-23	1.63223e-21
ENSG00000183150	G protein-coupled receptor 19	2842	2.38431	-0.920227	137.732	5.0979e-23	1.66833e-21
ENSG00000150753	chaperonin containing TCP1 subunit 5	22948	1.3428	6.96957	137.579	5.3081e-23	1.7359e-21
ENSG00000163923	ribosomal protein L39 like	116832	2.41093	2.88401	137.907	5.37771e-23	1.75673e-21
ENSG00000146242	trophoblast glycoprotein	7162	1.75181	4.357	137.71	5.37931e-23	1.75673e-21
ENSG00000137842	transmembrane protein 62	80021	1.09424	4.63462	137.483	5.4442e-23	1.77667e-21
ENSG00000138794	caspase 6	839	1.07645	3.84845	137.44	5.50582e-23	1.79553e-21
ENSG00000254847	NA	NA	-2.45683	-2.65144	137.41	5.55008e-23	1.8087e-21
ENSG00000167476	junctional sarcoplasmic reticulum protein 1	126306	3.3081	1.52973	137.904	5.57064e-23	1.81413e-21
ENSG00000146731	chaperonin containing TCP1 subunit 6A	908	1.11972	6.88913	137.355	5.63057e-23	1.83237e-21
ENSG00000120509	PDZ domain containing 11	51248	0.9709	4.46495	137.275	5.75106e-23	1.87028e-21
ENSG00000163145	C1q and TNF related 7	114905	-2.54717	2.68239	137.924	5.93286e-23	1.92806e-21
ENSG00000078098	fibroblast activation protein alpha	2191	2.46014	3.53628	138.073	5.95567e-23	1.93412e-21
ENSG00000229544	NK1 homeobox 2	390010	6.94108	-0.595714	138.423	5.98728e-23	1.94304e-21
ENSG00000235173	HGH1 homolog	51236	1.25674	4.25931	136.973	6.22841e-23	2.01988e-21
ENSG00000130695	centrosomal protein 85	64793	1.09609	3.55443	136.905	6.34086e-23	2.05492e-21
ENSG00000200253	RNA, U6 small nuclear 529, pseudogene	106481348	-2.01467	-2.25887	136.833	6.46236e-23	2.09284e-21
ENSG00000234800	NA	NA	4.09035	-3.10882	136.825	6.47664e-23	2.09602e-21
ENSG00000196381	zinc finger protein 781	163115	-1.47097	-0.617142	136.805	6.51191e-23	2.10597e-21
ENSG00000147140	non-POU domain containing octamer binding	4841	0.792126	7.75317	136.792	6.53297e-23	2.11132e-21
ENSG00000227508	long intergenic non-protein coding RNA 1624	401289	-2.52152	-2.54727	136.678	6.73426e-23	2.17486e-21
ENSG00000158106	rhophilin Rho GTPase binding protein 1	114822	1.99305	4.16176	137.163	6.82957e-23	2.20412e-21
ENSG00000151208	discs large MAGUK scaffold protein 5	9231	1.2442	4.65486	136.557	6.95265e-23	2.24229e-21
ENSG00000186522	septin 10	151011	-1.04748	5.66437	136.47	7.11367e-23	2.29264e-21
ENSG00000135218	CD36 molecule	948	-2.74096	6.05965	138.239	7.14324e-23	2.30058e-21
ENSG00000198018	ectonucleoside triphosphate diphosphohydrolase 7	57089	1.27823	3.10772	136.4	7.24664e-23	2.33227e-21
ENSG00000136295	tweety family member 3	80727	1.46538	6.34686	136.387	7.2729e-23	2.33836e-21
ENSG00000044574	heat shock protein family A (Hsp70) member 5	3309	1.03156	9.06707	136.385	7.27559e-23	2.33836e-21
ENSG00000130755	glia maturation factor gamma	9535	-1.50998	4.6134	136.349	7.40362e-23	2.37787e-21
ENSG00000254089	NA	NA	-3.47571	-4.28646	136.259	7.52428e-23	2.41496e-21
ENSG00000259342	NA	NA	3.89597	0.548764	136.648	7.73489e-23	2.48085e-21
ENSG00000107242	phosphatidylinositol-4-phosphate 5-kinase type 1 beta	8395	-2.30933	3.76882	137.247	7.76092e-23	2.48749e-21
ENSG00000124067	solute carrier family 12 member 4	6560	-0.991234	5.48843	135.956	8.15239e-23	2.61117e-21
ENSG00000047365	ArfGAP with RhoGAP domain, ankyrin repeat and PH domain 2	116984	-1.22706	4.84457	135.925	8.21888e-23	2.63066e-21
ENSG00000043039	BARX homeobox 2	8538	4.23994	2.60607	137.342	8.5142e-23	2.72332e-21
ENSG00000171243	sclerostin domain containing 1	25928	-4.28829	3.3464	137.689	8.67163e-23	2.77177e-21
ENSG00000079393	dual specificity phosphatase 13	51207	6.35919	0.372676	137.116	8.7236e-23	2.78648e-21
ENSG00000085978	autophagy related 16 like 1	55054	0.721285	4.5035	135.675	8.78419e-23	2.80391e-21
ENSG00000082512	TNF receptor associated factor 5	7188	1.28395	3.7431	135.557	9.06229e-23	2.8907e-21
ENSG00000163463	keratinocyte associated protein 2	200185	1.20101	4.01869	135.498	9.20597e-23	2.93453e-21
ENSG00000130768	sphingomyelin phosphodiesterase acid like 3B	27293	2.03862	5.12874	136.311	9.56019e-23	3.04536e-21
ENSG00000136869	toll like receptor 4	7099	-1.66565	4.4953	135.684	9.63599e-23	3.06741e-21
ENSG00000125895	transmembrane protein 74B	55321	-1.67845	1.38909	135.303	9.69528e-23	3.08418e-21
ENSG00000139597	NEDD4 binding protein 2 like 1	90634	-1.27188	3.70287	135.29	9.72863e-23	3.09268e-21
ENSG00000233237	long intergenic non-protein coding RNA 472	79940	-2.33789	-0.103353	135.274	9.76978e-23	3.10365e-21
ENSG00000129473	BCL2 like 2	599	-0.839077	5.20468	135.228	9.88933e-23	3.13949e-21
ENSG00000225489	NA	NA	3.03753	-0.0499163	135.137	1.0134e-22	3.21496e-21
ENSG00000121671	cryptochrome circadian regulator 2	1408	-1.18123	5.4921	135.07	1.03153e-22	3.27026e-21
ENSG00000206557	tripartite motif containing 71	131405	-3.15587	0.545611	135.373	1.0374e-22	3.28666e-21
ENSG00000179222	MAGE family member D1	9500	1.1694	7.26926	135.039	1.03996e-22	3.29251e-21
ENSG00000074800	enolase 1	2023	1.26732	9.94717	134.989	1.05401e-22	3.33474e-21
ENSG00000235565	NA	NA	1.75738	-0.548524	134.978	1.05711e-22	3.3423e-21
ENSG00000106034	cadherin like and PC-esterase domain containing 1	79974	-1.9736	3.94734	135.636	1.075e-22	3.39656e-21
ENSG00000002726	amine oxidase copper containing 1	26	5.00697	4.12457	136.915	1.08143e-22	3.41457e-21
ENSG00000173727	NA	NA	2.49536	1.26407	134.859	1.09097e-22	3.44234e-21
ENSG00000137872	semaphorin 6D	80031	-2.31984	3.06764	135.548	1.103e-22	3.47795e-21
ENSG00000133246	PML-RARA regulated adaptor molecule 1	84106	-2.01765	3.12371	135.109	1.10515e-22	3.48239e-21
ENSG00000119812	family with sequence similarity 98 member A	25940	0.829174	4.73372	134.743	1.1253e-22	3.54124e-21
ENSG00000072080	secreted phosphoprotein 2	6694	7.37139	-0.809218	136.029	1.12535e-22	3.54124e-21
ENSG00000169704	glycoprotein IX platelet	2815	-3.1857	-2.43786	134.627	1.16056e-22	3.6496e-21
ENSG00000114541	FERM domain containing 4B	23150	-1.07066	4.89781	134.562	1.18078e-22	3.71067e-21
ENSG00000281398	NA	NA	2.18288	0.246618	134.551	1.18434e-22	3.71935e-21
ENSG00000204379	X antigen family member 1A	653220	4.84693	-3.74753	134.535	1.1893e-22	3.73242e-21
ENSG00000071539	thyroid hormone receptor interactor 13	9319	2.65565	3.40018	135.516	1.1991e-22	3.76066e-21
ENSG00000176371	zinc finger and SCAN domain containing 2	54993	1.1288	2.07324	134.44	1.21982e-22	3.82306e-21
ENSG00000231768	long intergenic non-protein coding RNA 1354	100506795	-2.49736	-1.55056	134.361	1.24583e-22	3.90195e-21
ENSG00000259054	long intergenic non-protein coding RNA 2332	105370400	3.83694	-3.54492	134.343	1.25178e-22	3.91796e-21
ENSG00000233217	maestro heat like repeat family member 3, pseudogene	647215	5.57235	-1.00987	135.14	1.27317e-22	3.98223e-21
ENSG00000182325	F-box and leucine rich repeat protein 6	26233	1.22915	3.64735	134.251	1.28293e-22	4.01009e-21
ENSG00000006634	DBF4 zinc finger	10926	1.49378	2.87553	134.129	1.32542e-22	4.13742e-21
ENSG00000186642	phosphodiesterase 2A	5138	-1.74734	2.97474	134.129	1.32544e-22	4.13742e-21
ENSG00000105131	epoxide hydrolase 3	79852	2.59164	3.3703	135.019	1.34384e-22	4.19168e-21
ENSG00000153944	musashi RNA binding protein 2	124540	1.19655	5.37828	134.075	1.34462e-22	4.19168e-21
ENSG00000099617	ephrin A2	1943	5.65432	-2.22794	134.494	1.35645e-22	4.22573e-21
ENSG00000108179	peptidylprolyl isomerase F	10105	1.2773	5.14896	134.018	1.36523e-22	4.25025e-21
ENSG00000187866	family with sequence similarity 122A	116224	-0.59464	3.98696	133.919	1.40166e-22	4.36075e-21
ENSG00000164211	StAR related lipid transfer domain containing 4	134429	-1.14649	4.07972	133.874	1.41882e-22	4.41118e-21
ENSG00000103313	MEFV innate immuity regulator, pyrin	4210	-1.78582	0.828766	133.795	1.44924e-22	4.50276e-21
ENSG00000161800	Rac GTPase activating protein 1	29127	1.63779	4.23892	133.789	1.45137e-22	4.50639e-21
ENSG00000166275	BLOC-1 related complex subunit 7	119032	-0.921698	4.32746	133.751	1.46628e-22	4.54966e-21
ENSG00000138182	kinesin family member 20B	9585	1.47583	3.03335	133.694	1.48859e-22	4.61581e-21
ENSG00000256948	NA	NA	-3.17768	0.741724	134.095	1.49847e-22	4.64336e-21
ENSG00000227533	SLC2A1 antisense RNA 1	440584	2.28557	-1.23956	133.645	1.50838e-22	4.67098e-21
ENSG00000100060	MFNG O-fucosylpeptide 3-beta-N-acetylglucosaminyltransferase	4242	-1.38124	4.27929	133.546	1.54874e-22	4.79279e-21
ENSG00000198909	mitogen-activated protein kinase kinase kinase 3	4215	-0.950002	5.13953	133.489	1.57277e-22	4.86391e-21
ENSG00000133026	myosin heavy chain 10	4628	-1.46361	6.92052	133.746	1.57586e-22	4.87025e-21
ENSG00000130821	solute carrier family 6 member 8	6535	2.08144	4.47827	134.295	1.57822e-22	4.87432e-21
ENSG00000163492	coiled-coil domain containing 141	285025	-2.97449	2.05575	134.312	1.5973e-22	4.92997e-21
ENSG00000101442	actin related protein 5	79913	0.798845	2.79877	133.411	1.60564e-22	4.95243e-21
ENSG00000215788	TNF receptor superfamily member 25	8718	2.17021	2.96369	133.517	1.61619e-22	4.98169e-21
ENSG00000104938	C-type lectin domain family 4 member M	10332	-4.3419	-0.508875	134.294	1.62693e-22	5.01147e-21
ENSG00000234678	NA	NA	1.69794	0.271856	133.344	1.635e-22	5.03253e-21
ENSG00000103089	fatty acid 2-hydroxylase	79152	2.64405	3.71111	134.494	1.63592e-22	5.03253e-21
ENSG00000231459	NA	NA	-2.55774	-2.78014	133.327	1.64211e-22	5.04823e-21
ENSG00000090520	DnaJ heat shock protein family (Hsp40) member B11	51726	0.912306	5.57911	133.258	1.67289e-22	5.13949e-21
ENSG00000234506	long intergenic non-protein coding RNA 1506	101927015	-2.41654	-2.2613	133.179	1.7084e-22	5.24512e-21
ENSG00000169750	Rac family small GTPase 3	5881	2.54556	2.91378	133.69	1.74702e-22	5.36017e-21
ENSG00000188729	osteocrin	344901	-3.15337	-3.39774	133.068	1.7601e-22	5.39675e-21
ENSG00000124831	LRR binding FLII interacting protein 1	9208	-0.848995	7.0421	133.059	1.76464e-22	5.40711e-21
ENSG00000237949	NA	NA	-3.3544	-3.49915	133.044	1.77172e-22	5.42526e-21
ENSG00000276772	NA	NA	-2.34342	-1.52102	133.037	1.77466e-22	5.43068e-21
ENSG00000224968	long intergenic non-protein coding RNA 1645	102724661	-3.10241	-2.42725	132.999	1.79324e-22	5.48394e-21
ENSG00000215154	potassium channel tetramerization domain containing 5 pseudogene	652276	1.11358	-0.0826915	132.907	1.83776e-22	5.61641e-21
ENSG00000234754	long intergenic non-protein coding RNA 2817	400804	-2.82114	-3.2872	132.892	1.84507e-22	5.63507e-21
ENSG00000172731	leucine rich repeat containing 20	55222	1.33247	4.0865	132.804	1.88944e-22	5.76682e-21
ENSG00000156709	apoptosis inducing factor mitochondria associated 1	9131	0.874648	4.79323	132.765	1.90905e-22	5.8203e-21
ENSG00000250361	glycophorin B (MNS blood group)	2994	-3.29861	-4.39419	132.764	1.90946e-22	5.8203e-21
ENSG00000205581	high mobility group nucleosome binding domain 1	3150	0.80729	6.44226	132.739	1.92251e-22	5.85626e-21
ENSG00000136630	H2.0 like homeobox	3142	-1.34965	3.17158	132.701	1.94206e-22	5.91195e-21
ENSG00000180879	signal sequence receptor subunit 4	6748	1.43444	7.37194	132.691	1.94717e-22	5.92363e-21
ENSG00000248538	uncharacterized LOC157273	157273	4.63335	-0.733256	133.181	1.97564e-22	6.00633e-21
ENSG00000270977	NA	NA	3.89385	-1.72162	132.605	1.99286e-22	6.05475e-21
ENSG00000091428	Rap guanine nucleotide exchange factor 4	11069	-1.73384	2.80118	132.57	2.01164e-22	6.10783e-21
ENSG00000256609	NA	NA	-3.45684	-3.50394	132.531	2.03299e-22	6.16864e-21
ENSG00000163380	leiomodin 3	56203	-1.60959	-1.25907	132.514	2.04191e-22	6.19167e-21
ENSG00000154330	phosphoglucomutase 5	5239	-2.05926	3.69989	133.262	2.0529e-22	6.22097e-21
ENSG00000020256	ZFP64 zinc finger protein	55734	0.817125	3.48588	132.434	2.08628e-22	6.318e-21
ENSG00000160072	ATPase family AAA domain containing 3B	83858	1.66118	3.90494	132.419	2.09491e-22	6.34004e-21
ENSG00000213551	DnaJ heat shock protein family (Hsp40) member C9	23234	0.976655	3.25864	132.365	2.1254e-22	6.42812e-21
ENSG00000137573	sulfatase 1	23213	2.70011	6.42078	133.931	2.12845e-22	6.43319e-21
ENSG00000158786	phospholipase A2 group IIF	64600	5.58948	-2.25154	132.783	2.13794e-22	6.45768e-21
ENSG00000183248	proline rich 36	80164	2.40158	3.56141	133.194	2.15508e-22	6.50438e-21
ENSG00000144642	RNA binding motif single stranded interacting protein 3	27303	-1.67609	4.27089	132.623	2.15619e-22	6.50438e-21
ENSG00000225697	solute carrier family 26 member 6	65010	1.45598	3.41935	132.291	2.16817e-22	6.53461e-21
ENSG00000173626	trafficking protein particle complex 3 like	100128327	-2.21056	-2.72734	132.289	2.16943e-22	6.53461e-21
ENSG00000255330	SOGA family member 3	387104	-2.57545	-0.305346	132.287	2.17041e-22	6.53461e-21
ENSG00000275830	NA	NA	-2.8302	-1.4753	132.194	2.22517e-22	6.69386e-21
ENSG00000123415	single-strand-selective monofunctional uracil-DNA glycosylase 1	23583	1.0948	4.18084	132.193	2.22617e-22	6.69386e-21
ENSG00000166313	amyloid beta precursor protein binding family B member 1	322	-1.44966	4.43288	132.146	2.25438e-22	6.7743e-21
ENSG00000128654	metaxin 2	10651	0.941025	4.45889	132.095	2.28552e-22	6.86346e-21
ENSG00000006704	GTF2I repeat domain containing 1	9569	1.10327	4.33178	132.032	2.3245e-22	6.97603e-21
ENSG00000196747	H2A clustered histone 13	8329	4.04441	-1.55496	131.975	2.36233e-22	7.08501e-21
ENSG00000156876	SAS-6 centriolar assembly protein	163786	1.31409	2.03618	131.933	2.38704e-22	7.15453e-21
ENSG00000104415	cellular communication network factor 4	8840	2.29628	2.69041	132.056	2.39667e-22	7.17878e-21
ENSG00000137875	BCL2 like 10	10017	4.24527	-1.38253	132.058	2.41412e-22	7.22642e-21
ENSG00000108823	sarcoglycan alpha	6442	-2.0664	2.53763	131.874	2.42668e-22	7.25936e-21
ENSG00000234380	long intergenic non-protein coding RNA 1426	100506385	2.40899	1.21128	131.868	2.42892e-22	7.26141e-21
ENSG00000254973	NA	NA	2.6683	-0.905453	131.852	2.43993e-22	7.28965e-21
ENSG00000171302	calcium activated nucleotidase 1	124583	0.99692	6.01001	131.792	2.47973e-22	7.40381e-21
ENSG00000184432	COPI coat complex subunit beta 2	9276	0.815885	6.90463	131.784	2.48457e-22	7.41351e-21
ENSG00000106367	adaptor related protein complex 1 subunit sigma 1	1174	1.17097	4.95828	131.764	2.49822e-22	7.44948e-21
ENSG00000160161	cartilage intermediate layer protein 2	148113	3.63017	2.54011	132.976	2.51113e-22	7.48319e-21
ENSG00000143167	glycoprotein A33	10223	-3.29444	2.49248	133.032	2.51366e-22	7.48596e-21
ENSG00000246273	SBF2 antisense RNA 1	283104	1.22514	1.3447	131.711	2.53388e-22	7.54135e-21
ENSG00000165548	transmembrane protein 63C	57156	4.09293	2.40966	133.065	2.54495e-22	7.56947e-21
ENSG00000245025	NA	NA	-1.31456	-0.273038	131.497	2.68416e-22	7.97845e-21
ENSG00000223656	high mobility group box 3 pseudogene 10	100129320	-2.87668	-3.42529	131.487	2.69154e-22	7.99531e-21
ENSG00000254703	smooth muscle and endothelial cell enriched migration/differentiation-associated lncRNA	100507392	-1.61782	-0.539946	131.468	2.7051e-22	8.03048e-21
ENSG00000187953	PMS2 C-terminal like pseudogene	441194	0.982654	1.78671	131.44	2.72578e-22	8.0867e-21
ENSG00000154188	angiopoietin 1	284	-2.33683	4.23705	132.652	2.74892e-22	8.15017e-21
ENSG00000111364	DEAD-box helicase 55	57696	0.984698	3.69924	131.341	2.79926e-22	8.29417e-21
ENSG00000012211	prickle planar cell polarity protein 3	4007	0.914104	2.95432	131.216	2.89597e-22	8.57527e-21
ENSG00000137868	signaling receptor and transporter of retinol STRA6	64220	4.7315	3.00199	132.887	2.92055e-22	8.64255e-21
ENSG00000166736	5-hydroxytryptamine receptor 3A	3359	5.74668	1.74913	132.764	2.93507e-22	8.68003e-21
ENSG00000154760	schlafen family member 13	146857	1.66228	4.52938	131.283	2.95967e-22	8.74724e-21
ENSG00000197712	family with sequence similarity 114 member A1	92689	1.0375	5.63172	131.116	2.97514e-22	8.78739e-21
ENSG00000110841	PPFIA binding protein 1	8496	-1.12758	5.45985	130.979	3.08717e-22	9.11252e-21
ENSG00000153406	NmrA like redox sensor 1	57407	0.838308	4.66908	130.936	3.12271e-22	9.21159e-21
ENSG00000198298	zinc finger protein 485	220992	1.27133	0.777917	130.855	3.19205e-22	9.41021e-21
ENSG00000184497	transmembrane protein 255B	348013	-1.1071	2.66233	130.805	3.2351e-22	9.5311e-21
ENSG00000170175	cholinergic receptor nicotinic beta 1 subunit	1140	1.28774	3.03646	130.746	3.28741e-22	9.67909e-21
ENSG00000117834	solute carrier family 5 member 9	200010	-2.90601	2.02983	131.543	3.29879e-22	9.70647e-21
ENSG00000047457	ceruloplasmin	1356	3.61316	7.45549	132.517	3.34928e-22	9.84884e-21
ENSG00000100473	cochlin	1690	3.87494	1.69496	131.642	3.37499e-22	9.91819e-21
ENSG00000245522	long intergenic non-protein coding RNA 2709	440028	2.23316	-1.28146	130.633	3.38886e-22	9.95266e-21
ENSG00000254986	dipeptidyl peptidase 3	10072	1.00779	5.27891	130.63	3.39156e-22	9.95434e-21
ENSG00000259439	long intergenic non-protein coding RNA 1833	107985879	7.05698	-0.101339	131.963	3.41667e-22	1.00217e-20
ENSG00000134815	DExH-box helicase 34	9704	1.15434	3.93473	130.589	3.42988e-22	1.00542e-20
ENSG00000161692	DBF4 zinc finger B	80174	1.55076	2.41445	130.575	3.44265e-22	1.00852e-20
ENSG00000198952	SMG5 nonsense mediated mRNA decay factor	23381	0.978298	6.45062	130.547	3.46879e-22	1.01555e-20
ENSG00000146955	RAB19, member RAS oncogene family	401409	1.57288	-0.279823	130.399	3.61089e-22	1.05649e-20
ENSG00000122861	plasminogen activator, urokinase	5328	2.78138	6.51667	131.964	3.61988e-22	1.05845e-20
ENSG00000084774	carbamoyl-phosphate synthetase 2, aspartate transcarbamylase, and dihydroorotase	790	1.38599	5.35907	130.354	3.65479e-22	1.0676e-20
ENSG00000237887	NA	NA	-2.8683	-2.83097	130.353	3.65573e-22	1.0676e-20
ENSG00000101104	poly(A) binding protein cytoplasmic 1 like	80336	2.11382	3.95126	130.978	3.70583e-22	1.08155e-20
ENSG00000136826	Kruppel like factor 4	9314	-2.23235	5.8197	131.549	3.82321e-22	1.11511e-20
ENSG00000273540	ATP/GTP binding protein like 1	123624	-3.35898	-2.32272	130.179	3.83231e-22	1.11707e-20
ENSG00000126453	BCL2 like 12	83596	1.139	3.2509	130.141	3.8715e-22	1.12779e-20
ENSG00000183161	FA complementation group F	2188	0.937764	3.43635	130.134	3.87863e-22	1.12916e-20
ENSG00000178814	5-oxoprolinase, ATP-hydrolysing	26873	1.5809	4.05508	130.111	3.90333e-22	1.13564e-20
ENSG00000101213	protein tyrosine kinase 6	5753	1.91932	3.98965	130.382	4.04724e-22	1.17678e-20
ENSG00000214517	protein phosphatase methylesterase 1	51400	1.08275	5.33916	129.95	4.07716e-22	1.18474e-20
ENSG00000177679	serine/arginine repetitive matrix 3	222183	2.39084	1.07999	129.901	4.13124e-22	1.1997e-20
ENSG00000242816	NA	NA	-3.28923	-4.82468	129.846	4.19401e-22	1.21718e-20
ENSG00000280304	NA	NA	-2.293	-2.527	129.8	4.24613e-22	1.23154e-20
ENSG00000133895	menin 1	4221	0.958252	4.78274	129.754	4.29991e-22	1.24636e-20
ENSG00000150990	DEAH-box helicase 37	57647	1.00377	4.15862	129.729	4.32871e-22	1.25393e-20
ENSG00000232119	MCTS1 re-initiation and release factor	28985	0.98081	4.3028	129.687	4.3779e-22	1.26739e-20
ENSG00000113249	hepatitis A virus cellular receptor 1	26762	5.3466	0.442732	130.756	4.4798e-22	1.29609e-20
ENSG00000162613	far upstream element binding protein 1	8880	0.695156	5.84167	129.591	4.49331e-22	1.29919e-20
ENSG00000178395	coiled-coil domain containing 185	164127	4.84201	-2.05231	129.852	4.49955e-22	1.30019e-20
ENSG00000143436	mitochondrial ribosomal protein L9	65005	1.10803	4.87975	129.399	4.73348e-22	1.36694e-20
ENSG00000272455	NA	NA	1.65163	0.213163	129.389	4.74647e-22	1.36984e-20
ENSG00000253395	NA	NA	3.05628	-2.07989	129.382	4.75626e-22	1.37182e-20
ENSG00000183444	olfactory receptor family 7 subfamily E member 38 pseudogene	389537	1.78954	1.57804	129.371	4.77036e-22	1.37504e-20
ENSG00000237978	NA	NA	5.37086	-0.263511	130.283	4.84296e-22	1.3951e-20
ENSG00000157593	solute carrier family 35 member B2	347734	1.14966	5.7493	129.311	4.84862e-22	1.3951e-20
ENSG00000237413	uncharacterized MGC27382	149047	-3.38109	0.0560982	129.742	4.84895e-22	1.3951e-20
ENSG00000274605	PCCA divergent transcript	105370333	1.56557	1.3055	129.212	4.98104e-22	1.43223e-20
ENSG00000156873	phosphorylase kinase catalytic subunit gamma 2	5261	0.866812	4.30331	129.208	4.98584e-22	1.43272e-20
ENSG00000108821	collagen type I alpha 1 chain	1277	3.21667	10.6701	130.9	4.98937e-22	1.43285e-20
ENSG00000170439	methyltransferase like 7B	196410	2.9305	3.20245	130.283	5.02181e-22	1.44128e-20
ENSG00000132676	death associated protein 3	7818	0.99463	6.03844	129.178	5.0264e-22	1.44171e-20
ENSG00000153044	centromere protein H	64946	1.52588	2.15464	129.165	5.04523e-22	1.44623e-20
ENSG00000168743	nephronectin	255743	-1.97768	6.59763	130.308	5.05581e-22	1.44837e-20
ENSG00000226886	NA	NA	-3.71853	-2.81401	129.134	5.08796e-22	1.45669e-20
ENSG00000162396	prolyl-tRNA synthetase 2, mitochondrial	25973	1.04878	1.94538	128.965	5.32639e-22	1.52401e-20
ENSG00000121905	hippocalcin	3208	2.58031	-1.68073	128.922	5.38903e-22	1.54045e-20
ENSG00000244280	endothelin converting enzyme like 1 pseudogene 2	347694	-3.16199	1.66751	129.781	5.39045e-22	1.54045e-20
ENSG00000160801	parathyroid hormone 1 receptor	5745	-1.90495	1.73888	128.878	5.45328e-22	1.55746e-20
ENSG00000242125	small nucleolar RNA host gene 3	8420	1.58978	3.92281	128.867	5.47098e-22	1.56155e-20
ENSG00000254367	NA	NA	4.10335	-1.69859	128.872	5.50876e-22	1.57138e-20
ENSG00000134115	contactin 6	27255	-3.25867	2.42953	130.011	5.58335e-22	1.59168e-20
ENSG00000273272	NA	NA	3.06633	-0.935782	128.754	5.6418e-22	1.60736e-20
ENSG00000225101	NA	NA	-2.30105	-1.21316	128.718	5.69644e-22	1.62183e-20
ENSG00000242715	coiled-coil domain containing 169	728591	3.19932	-0.244864	128.716	5.69953e-22	1.62183e-20
ENSG00000122877	early growth response 2	1959	-1.85808	4.24219	129.37	5.70507e-22	1.62242e-20
ENSG00000273821	NA	NA	2.25891	-1.85773	128.662	5.78343e-22	1.6437e-20
ENSG00000169436	collagen type XXII alpha 1 chain	169044	3.45645	1.1568	129.097	5.88394e-22	1.67125e-20
ENSG00000260710	NA	NA	5.6589	-2.63555	128.88	5.89245e-22	1.67264e-20
ENSG00000137857	dual oxidase 1	53905	-2.73407	6.32239	129.837	6.5515e-22	1.8586e-20
ENSG00000234362	long intergenic non-protein coding RNA 1914	101929723	-2.17068	-1.30688	128.193	6.57283e-22	1.86351e-20
ENSG00000127922	SEM1 26S proteasome complex subunit	7979	1.05116	5.62472	128.187	6.58378e-22	1.86548e-20
ENSG00000127377	crystallin gamma N	155051	3.71517	-0.536771	128.287	6.59274e-22	1.86689e-20
ENSG00000236947	NA	NA	4.17333	-2.26656	128.023	6.88499e-22	1.94846e-20
ENSG00000138018	selenoprotein I	85465	1.43398	4.97	127.983	6.95941e-22	1.96833e-20
ENSG00000186907	reticulon 4 receptor like 2	349667	3.06871	2.82705	128.941	7.02635e-22	1.98606e-20
ENSG00000205704	long intergenic non-protein coding RNA 634	339674	4.02004	-2.7899	127.905	7.10966e-22	2.00839e-20
ENSG00000233461	NA	NA	3.05737	2.0732	128.454	7.26339e-22	2.05058e-20
ENSG00000083093	partner and localizer of BRCA2	79728	0.812154	3.14691	127.76	7.39652e-22	2.0869e-20
ENSG00000233002	NA	NA	-3.53588	-3.8182	127.748	7.42163e-22	2.09272e-20
ENSG00000026652	1-acylglycerol-3-phosphate O-acyltransferase 4	56895	-1.34548	3.00173	127.655	7.61173e-22	2.14503e-20
ENSG00000113460	biogenesis of ribosomes BRX1	55299	1.36677	4.59555	127.613	7.70048e-22	2.16873e-20
ENSG00000134709	hook microtubule tethering protein 1	51361	1.22571	4.52116	127.599	7.72887e-22	2.17541e-20
ENSG00000181019	NAD(P)H quinone dehydrogenase 1	1728	2.98586	7.0264	129.188	7.75713e-22	2.18205e-20
ENSG00000048545	guanylate cyclase activator 1A	2978	4.31487	-2.7153	127.461	8.02528e-22	2.25612e-20
ENSG00000180535	basic helix-loop-helix family member a15	168620	3.17788	0.761764	127.433	8.30465e-22	2.33325e-20
ENSG00000102003	synaptophysin	6855	-1.63258	1.56671	127.307	8.37215e-22	2.34994e-20
ENSG00000074582	BCS1 homolog, ubiquinol-cytochrome c reductase complex chaperone	617	0.802356	3.47525	127.306	8.37411e-22	2.34994e-20
ENSG00000249602	NA	NA	1.7926	-0.897411	127.251	8.50157e-22	2.38427e-20
ENSG00000204262	collagen type V alpha 2 chain	1290	2.40035	6.7701	128.514	8.6148e-22	2.41457e-20
ENSG00000104974	leukocyte immunoglobulin like receptor A1	11024	-1.73139	0.565853	127.069	8.93408e-22	2.50256e-20
ENSG00000067704	isoleucyl-tRNA synthetase 2, mitochondrial	55699	0.938322	6.43879	127.064	8.94778e-22	2.50489e-20
ENSG00000231439	WASH and IL9R antisense RNA 2	100132169	3.72286	-1.63808	126.952	9.22572e-22	2.57996e-20
ENSG00000204021	lipase family member K	643414	6.68869	-2.41225	127.617	9.22699e-22	2.57996e-20
ENSG00000149380	prolyl 4-hydroxylase subunit alpha 3	283208	2.56439	2.0171	127.065	9.24996e-22	2.58484e-20
ENSG00000173786	2',3'-cyclic nucleotide 3' phosphodiesterase	1267	0.90335	5.99265	126.935	9.26972e-22	2.58881e-20
ENSG00000164687	fatty acid binding protein 5	2171	-1.96564	4.31624	127.696	9.46393e-22	2.64147e-20
ENSG00000233903	NA	NA	1.378	-0.691231	126.817	9.57225e-22	2.66937e-20
ENSG00000189325	BCL2 interacting protein 5	389384	6.14799	0.550123	128.12	9.57533e-22	2.66937e-20
ENSG00000064205	cellular communication network factor 5	8839	-2.06562	4.07319	127.638	9.73734e-22	2.71291e-20
ENSG00000255399	TBX5 antisense RNA 1	255480	-1.77429	2.78211	126.7	9.88482e-22	2.75236e-20
ENSG00000145545	steroid 5 alpha-reductase 1	6715	1.67516	3.92049	126.634	1.0065e-21	2.80086e-20
ENSG00000157212	PAX interacting protein 1	22976	0.939331	3.5902	126.629	1.00793e-21	2.80315e-20
ENSG00000218617	NA	NA	5.08731	-1.885	126.93	1.04803e-21	2.91294e-20
ENSG00000120896	sorbin and SH3 domain containing 3	10174	-1.13088	6.06742	126.461	1.05558e-21	2.93218e-20
ENSG00000251359	WWC2 antisense RNA 2	152641	-1.75517	-0.914883	126.445	1.06005e-21	2.94286e-20
ENSG00000180537	ring finger protein 182	221687	-2.61889	0.930046	126.434	1.06344e-21	2.95052e-20
ENSG00000008441	nuclear factor I X	4784	-1.60929	6.36856	127.017	1.06936e-21	2.96518e-20
ENSG00000267690	LDLRAD4 antisense RNA 1	100288122	-2.8977	-3.12667	126.375	1.08054e-21	2.9944e-20
ENSG00000143554	solute carrier family 27 member 3	11000	-1.33542	5.14081	126.34	1.09107e-21	3.02177e-20
ENSG00000124003	monoacylglycerol O-acyltransferase 1	116255	-2.85925	-2.95357	126.324	1.09602e-21	3.0337e-20
ENSG00000155970	mitochondrial calcium uptake family member 3	286097	-1.38369	1.42451	126.294	1.10486e-21	3.05634e-20
ENSG00000012048	BRCA1 DNA repair associated	672	1.78649	3.30335	126.257	1.1164e-21	3.08642e-20
ENSG00000124813	RUNX family transcription factor 2	860	1.68835	3.27237	126.244	1.12029e-21	3.09535e-20
ENSG00000123243	inter-alpha-trypsin inhibitor heavy chain 5	80760	-2.30365	4.73229	127.431	1.14796e-21	3.16994e-20
ENSG00000214145	long intergenic non-protein coding RNA 887	100131551	3.33761	-2.41115	126.111	1.16177e-21	3.20616e-20
ENSG00000143793	chromosome 1 open reading frame 35	79169	1.00715	3.65124	126.088	1.16923e-21	3.22485e-20
ENSG00000125871	mitochondrial genome maintenance exonuclease 1	92667	0.944085	3.50398	126.072	1.17447e-21	3.23738e-20
ENSG00000127928	G protein subunit gamma transducin 1	2792	6.21124	-1.30848	126.968	1.17978e-21	3.2501e-20
ENSG00000132000	podocan like 1	79883	3.06023	3.02486	127.124	1.18595e-21	3.26518e-20
ENSG00000226652	proteasome 26S subunit, non-ATPase, 10 pseudogene 2	280644	5.27613	-2.08316	126.444	1.19393e-21	3.2852e-20
ENSG00000143443	chromosome 1 open reading frame 56	54964	1.30894	2.59142	126.004	1.1966e-21	3.29061e-20
ENSG00000281189	gastric carcinoma proliferation enhancing transcript 1	102723099	1.76168	-1.59006	125.989	1.20141e-21	3.3019e-20
ENSG00000197153	H3 clustered histone 12	8356	4.17927	-3.50824	125.831	1.25491e-21	3.44691e-20
ENSG00000150961	SEC24 homolog D, COPII coat complex component	9871	0.990771	5.75716	125.783	1.27146e-21	3.4903e-20
ENSG00000166508	minichromosome maintenance complex component 7	4176	1.51974	6.1398	125.974	1.28161e-21	3.51609e-20
ENSG00000100290	BCL2 interacting killer	638	2.3064	2.08763	125.664	1.31391e-21	3.60259e-20
ENSG00000198488	UDP-GlcNAc:betaGal beta-1,3-N-acetylglucosaminyltransferase 6	192134	6.12296	3.3337	127.454	1.3196e-21	3.61607e-20
ENSG00000149743	tRNA phosphotransferase 1	83707	1.0689	3.77414	125.635	1.32449e-21	3.62639e-20
ENSG00000167123	cerebral endothelial cell adhesion molecule	51148	1.67839	5.00819	126.049	1.32492e-21	3.62639e-20
ENSG00000143882	ATPase H+ transporting V1 subunit C2	245973	3.16316	2.39775	126.487	1.32592e-21	3.627e-20
ENSG00000162836	acid phosphatase 6, lysophosphatidic	51205	1.18643	3.6899	125.611	1.33304e-21	3.64435e-20
ENSG00000106683	LIM domain kinase 1	3984	1.38344	5.83147	125.596	1.3386e-21	3.65742e-20
ENSG00000215875	NA	NA	-2.8511	-3.6017	125.585	1.34289e-21	3.66698e-20
ENSG00000170965	placenta enriched 1	10761	4.82655	-1.27965	126.048	1.36899e-21	3.73605e-20
ENSG00000163975	melanotransferrin	4241	3.20637	3.88322	126.931	1.37293e-21	3.74464e-20
ENSG00000198574	SH2 domain containing 1B	117157	-2.06871	-0.0499809	125.479	1.38266e-21	3.76896e-20
ENSG00000146376	Rho GTPase activating protein 18	93663	-1.09876	5.68284	125.423	1.40417e-21	3.82536e-20
ENSG00000166986	methionyl-tRNA synthetase 1	4141	0.940482	6.04273	125.324	1.44267e-21	3.92795e-20
ENSG00000197021	endothelium and lymphocyte associated ASCH domain 2	541578	0.72214	3.24021	125.21	1.48891e-21	4.05149e-20
ENSG00000143578	cAMP responsive element binding protein 3 like 4	148327	1.3637	3.67424	125.188	1.49777e-21	4.07322e-20
ENSG00000106636	YKT6 v-SNARE homolog	10652	0.897451	6.145	125.161	1.50926e-21	4.10206e-20
ENSG00000158483	family with sequence similarity 86 member C1, pseudogene	55199	1.03871	1.97773	125.035	1.5625e-21	4.2443e-20
ENSG00000183486	MX dynamin like GTPase 2	4600	1.60165	5.01694	125.322	1.56358e-21	4.24477e-20
ENSG00000198865	coiled-coil domain containing 152	100129792	-1.44406	0.963343	124.779	1.67677e-21	4.54942e-20
ENSG00000157833	GRB2 associated regulator of MAPK1 subtype 2	150946	2.21524	2.26673	124.765	1.68322e-21	4.56427e-20
ENSG00000148516	zinc finger E-box binding homeobox 1	6935	-1.38902	4.59924	124.743	1.6936e-21	4.58972e-20
ENSG00000277758	synaptotagmin-15	102724488	-2.64286	0.929198	124.751	1.70714e-21	4.62373e-20
ENSG00000204616	tripartite motif containing 31	11074	4.71542	2.78929	126.231	1.71663e-21	4.64674e-20
ENSG00000033170	fucosyltransferase 8	2530	1.35228	4.92782	124.689	1.71919e-21	4.65097e-20
ENSG00000182489	XK related X-linked	402415	3.06293	2.97931	125.717	1.73214e-21	4.68331e-20
ENSG00000163354	DC-STAMP domain containing 2	127579	2.37858	0.143456	124.626	1.74929e-21	4.72692e-20
ENSG00000185101	anoctamin 9	338440	1.74704	4.23747	124.818	1.78359e-21	4.81684e-20
ENSG00000260284	tryptase pseudogene 2	650474	6.7151	-2.35375	125.16	1.83018e-21	4.93978e-20
ENSG00000136153	LIM domain 7	4008	-1.31441	8.01889	124.45	1.84579e-21	4.97906e-20
ENSG00000234646	NA	NA	-3.26876	-4.10018	124.378	1.87317e-21	5.04999e-20
ENSG00000198682	3'-phosphoadenosine 5'-phosphosulfate synthase 2	9060	-1.38777	6.56964	124.537	1.87812e-21	5.0604e-20
ENSG00000131778	chromodomain helicase DNA binding protein 1 like	9557	1.04059	5.17396	124.31	1.90859e-21	5.13953e-20
ENSG00000120498	testis expressed 11	56159	3.4997	-2.49666	124.303	1.91264e-21	5.14694e-20
ENSG00000170633	ring finger protein 34	80196	0.708478	4.19658	124.301	1.91355e-21	5.14694e-20
ENSG00000160214	ribosomal RNA processing 1	8568	0.938167	4.27923	124.288	1.92056e-21	5.16284e-20
ENSG00000162073	progestin and adipoQ receptor family member 4	124222	1.35907	3.04783	124.264	1.9331e-21	5.19354e-20
ENSG00000154370	tripartite motif containing 11	81559	0.924475	4.36556	124.257	1.93698e-21	5.20099e-20
ENSG00000172031	epoxide hydrolase 4	253152	2.78628	0.929619	124.191	1.97277e-21	5.29404e-20
ENSG00000188610	family with sequence similarity 72 member B	653820	2.52239	-0.755443	124.175	1.98166e-21	5.31483e-20
ENSG00000004939	solute carrier family 4 member 1 (Diego blood group)	6521	-3.27329	-1.50918	124.179	1.98923e-21	5.33207e-20
ENSG00000136231	insulin like growth factor 2 mRNA binding protein 3	10643	3.86955	2.40195	125.357	1.99413e-21	5.34214e-20
ENSG00000270460	NA	NA	4.6086	-2.66469	124.131	2.00547e-21	5.36944e-20
ENSG00000187323	DCC netrin 1 receptor	1630	-2.60468	1.55188	124.389	2.02503e-21	5.4187e-20
ENSG00000196814	multivesicular body subunit 12B	89853	-1.39526	4.8342	124.025	2.0702e-21	5.5364e-20
ENSG00000257167	TMPO antisense RNA 1	100128191	1.42514	0.188405	123.974	2.09454e-21	5.59828e-20
ENSG00000173272	mitotic spindle organizing protein 2A	653784	1.23769	3.77849	123.967	2.09881e-21	5.60648e-20
ENSG00000225706	PTPRD antisense RNA 1	101929407	-2.22232	-0.959469	123.937	2.11665e-21	5.65089e-20
ENSG00000135119	ring finger protein, transmembrane 2	84900	2.27789	1.65988	123.926	2.12308e-21	5.66482e-20
ENSG00000276715	tyrosine 3-monooxygenase/tryptophan 5-monooxygenase activation protein epsilon pseudogene 7	284100	3.94098	-1.90849	123.923	2.12483e-21	5.66626e-20
ENSG00000014914	myotubularin related protein 11	10903	1.46039	3.7884	123.88	2.15027e-21	5.73081e-20
ENSG00000164576	SAP30 like	79685	-0.74234	4.63784	123.853	2.16633e-21	5.77033e-20
ENSG00000263680	NA	NA	3.40431	-3.55045	123.848	2.16927e-21	5.77486e-20
ENSG00000273032	DiGeorge syndrome critical region gene 5	26220	3.12217	-0.233644	123.832	2.17861e-21	5.79643e-20
ENSG00000106688	solute carrier family 1 member 1	6505	-2.17522	4.95073	125.021	2.1847e-21	5.8093e-20
ENSG00000279348	NA	NA	-1.32655	0.406176	123.791	2.20383e-21	5.85685e-20
ENSG00000064547	lysophosphatidic acid receptor 2	9170	1.06417	3.39168	123.757	2.22444e-21	5.90825e-20
ENSG00000185972	calicin	881	-2.12855	-1.5958	123.715	2.2505e-21	5.97406e-20
ENSG00000102575	acid phosphatase 5, tartrate resistant	54	-1.70403	7.2174	124.469	2.27382e-21	6.03254e-20
ENSG00000206549	NA	NA	3.44493	-0.126251	123.755	2.27521e-21	6.03279e-20
ENSG00000172432	GTP binding protein 2	54676	0.817505	5.45763	123.66	2.285e-21	6.05532e-20
ENSG00000146166	lengsin, lens protein with glutamine synthetase domain	51557	4.58315	3.16427	125.227	2.28837e-21	6.0608e-20
ENSG00000062038	cadherin 3	1001	2.82496	5.77034	125.097	2.29778e-21	6.08227e-20
ENSG00000124466	LY6/PLAUR domain containing 3	27076	3.28615	2.8589	124.734	2.31049e-21	6.11244e-20
ENSG00000138356	aldehyde oxidase 1	316	-1.99739	3.23876	124.039	2.3146e-21	6.11986e-20
ENSG00000188706	zinc finger DHHC-type palmitoyltransferase 9	51114	1.42857	6.79529	123.686	2.31945e-21	6.12921e-20
ENSG00000159352	proteasome 26S subunit, non-ATPase 4	5710	1.00057	6.56978	123.595	2.32671e-21	6.14491e-20
ENSG00000130711	PR/SET domain 12	59335	3.25627	-3.28758	123.573	2.34126e-21	6.17985e-20
ENSG00000164896	Fas activated serine/threonine kinase	10922	1.03274	5.48945	123.542	2.36134e-21	6.22932e-20
ENSG00000165120	serine rich single-pass membrane protein 1	136263	-3.00845	-4.09477	123.521	2.37492e-21	6.2616e-20
ENSG00000185686	PRAME nuclear receptor transcriptional regulator	23532	7.70655	3.43907	125.323	2.3927e-21	6.30491e-20
ENSG00000184500	protein S	5627	-1.48299	5.66264	123.818	2.39737e-21	6.31367e-20
ENSG00000168393	deoxythymidylate kinase	1841	1.36502	4.06557	123.458	2.4171e-21	6.36203e-20
ENSG00000101407	TELO2 interacting protein 1	9675	0.791917	4.32331	123.406	2.45171e-21	6.44948e-20
ENSG00000196329	GTPase, IMAP family member 5	55340	-1.77984	1.58906	123.402	2.45448e-21	6.45314e-20
ENSG00000060339	cell division cycle and apoptosis regulator 1	55749	0.713405	5.35504	123.399	2.45675e-21	6.45547e-20
ENSG00000145675	phosphoinositide-3-kinase regulatory subunit 1	5295	-1.10616	5.49017	123.382	2.46832e-21	6.48222e-20
ENSG00000175445	lipoprotein lipase	4023	-2.42708	6.30112	124.786	2.48251e-21	6.51581e-20
ENSG00000049768	forkhead box P3	50943	2.03015	1.5982	123.335	2.50073e-21	6.55995e-20
ENSG00000113758	drebrin 1	1627	1.35263	5.933	123.317	2.51327e-21	6.58913e-20
ENSG00000138193	phospholipase C epsilon 1	51196	-1.47025	4.21335	123.295	2.52877e-21	6.62605e-20
ENSG00000162771	family with sequence similarity 71 member A	149647	-3.82663	-4.22008	123.253	2.55818e-21	6.69935e-20
ENSG00000167635	zinc finger protein 146	7705	0.927295	5.75866	123.207	2.59117e-21	6.78194e-20
ENSG00000196616	alcohol dehydrogenase 1B (class I), beta polypeptide	125	-3.46695	7.02633	124.919	2.60031e-21	6.80206e-20
ENSG00000117262	G protein-coupled receptor 89A	653519	1.15904	1.34712	123.178	2.61197e-21	6.82874e-20
ENSG00000203721	long intergenic non-protein coding RNA 862	554279	3.67161	-1.72222	123.157	2.62756e-21	6.86563e-20
ENSG00000138376	BRCA1 associated RING domain 1	580	1.10634	2.82011	123.105	2.66556e-21	6.96104e-20
ENSG00000277782	NA	NA	-1.28721	0.169811	123.07	2.69205e-21	7.02628e-20
ENSG00000102359	sushi repeat containing protein X-linked 2	27286	2.41647	3.80817	123.939	2.73496e-21	7.13428e-20
ENSG00000198937	coiled-coil domain containing 167	154467	1.48331	3.09726	122.97	2.76741e-21	7.21491e-20
ENSG00000177324	BEN domain containing 2	139105	-3.18082	-4.15889	122.926	2.80193e-21	7.30082e-20
ENSG00000118729	calsequestrin 2	845	-2.86847	1.02288	123.221	2.83887e-21	7.39294e-20
ENSG00000110906	potassium channel tetramerization domain containing 10	83892	-0.631056	5.90987	122.847	2.86359e-21	7.45316e-20
ENSG00000272138	long intergenic non-protein coding RNA 1607	101927067	2.67791	-1.07171	122.796	2.90512e-21	7.55704e-20
ENSG00000184428	DNA topoisomerase I mitochondrial	116447	1.13046	4.26215	122.781	2.91694e-21	7.58356e-20
ENSG00000272411	NA	NA	-2.85802	-3.39514	122.747	2.94481e-21	7.65175e-20
ENSG00000243989	aminoacylase 1	95	1.03194	1.43772	122.713	2.97243e-21	7.71922e-20
ENSG00000211456	SAC1 like phosphatidylinositide phosphatase	22908	-0.771702	5.29102	122.683	2.99731e-21	7.77949e-20
ENSG00000204176	synaptotagmin 15	83849	-2.37622	0.342324	122.672	3.00663e-21	7.79936e-20
ENSG00000115241	protein phosphatase, Mg2+/Mn2+ dependent 1G	5496	0.885617	6.4339	122.666	3.01198e-21	7.80889e-20
ENSG00000113643	arginyl-tRNA synthetase 1	5917	0.667594	5.17166	122.611	3.05793e-21	7.92362e-20
ENSG00000262950	NA	NA	-2.92923	-4.66536	122.579	3.08543e-21	7.99045e-20
ENSG00000187151	angiopoietin like 5	253935	-2.69779	-1.62979	122.513	3.14294e-21	8.13486e-20
ENSG00000132692	brevican	63827	2.81358	-0.316173	122.454	3.19456e-21	8.26388e-20
ENSG00000080819	coproporphyrinogen oxidase	1371	1.0403	3.85329	122.41	3.23424e-21	8.36191e-20
ENSG00000117971	cholinergic receptor nicotinic beta 4 subunit	1143	3.41157	-1.56354	122.398	3.24474e-21	8.38441e-20
ENSG00000117153	kelch like family member 12	59349	0.72225	4.98722	122.343	3.29486e-21	8.50919e-20
ENSG00000132698	RAB25, member RAS oncogene family	57111	1.16515	6.16577	122.319	3.3168e-21	8.56113e-20
ENSG00000262468	NA	NA	1.5591	0.844888	122.252	3.3799e-21	8.71917e-20
ENSG00000184164	cysteine rich with EGF like domains 2	79174	1.21134	4.963	122.213	3.41617e-21	8.80663e-20
ENSG00000273033	long intergenic non-protein coding RNA 2035	100129550	-0.994319	3	122.212	3.41758e-21	8.80663e-20
ENSG00000128595	calumenin	813	1.13367	7.31123	122.187	3.4417e-21	8.86391e-20
ENSG00000113407	threonyl-tRNA synthetase 1	6897	1.1247	5.90054	122.145	3.48234e-21	8.96361e-20
ENSG00000103710	RAS like family 12	51285	-1.53479	3.8449	122.135	3.49151e-21	8.98227e-20
ENSG00000087087	serrate, RNA effector molecule	51593	0.8378	5.88133	122.117	3.50965e-21	9.02395e-20
ENSG00000182004	small nuclear ribonucleoprotein polypeptide E	6635	1.16987	4.72996	122.105	3.52078e-21	9.04759e-20
ENSG00000260328	NA	NA	3.5498	-1.10507	122.083	3.54308e-21	9.09989e-20
ENSG00000275437	NA	NA	2.18787	-1.16736	122.078	3.54788e-21	9.10603e-20
ENSG00000196748	colipase like 2	389383	5.39126	-1.8325	122.677	3.54937e-21	9.10603e-20
ENSG00000108622	intercellular adhesion molecule 2	3384	-1.31699	3.64911	122.072	3.55384e-21	9.11248e-20
ENSG00000127920	G protein subunit gamma 11	2791	-1.93924	5.47945	123.033	3.60298e-21	9.23341e-20
ENSG00000220154	NA	NA	4.59847	-1.89663	122.301	3.61583e-21	9.26126e-20
ENSG00000134532	SRY-box transcription factor 5	6660	-1.84684	1.50704	121.962	3.66405e-21	9.3796e-20
ENSG00000229950	NA	NA	3.00469	-1.65506	121.957	3.66978e-21	9.38914e-20
ENSG00000156509	F-box protein 43	286151	2.22853	-1.41625	121.851	3.7793e-21	9.66403e-20
ENSG00000250431	NA	NA	-3.50306	-2.9206	121.835	3.79659e-21	9.70292e-20
ENSG00000122218	COPI coat complex subunit alpha	1314	0.842146	7.69673	121.806	3.82714e-21	9.77565e-20
ENSG00000267077	NA	NA	2.458	-2.11487	121.78	3.85475e-21	9.84078e-20
ENSG00000111605	cleavage and polyadenylation specific factor 6	11052	0.632483	5.51728	121.764	3.8725e-21	9.88071e-20
ENSG00000267751	uncharacterized LOC105372233	105372233	2.15089	0.23917	121.757	3.87998e-21	9.89229e-20
ENSG00000232677	long intergenic non-protein coding RNA 665	100506930	2.44271	3.48714	122.597	3.88128e-21	9.89229e-20
ENSG00000172987	heparanase 2 (inactive)	60495	-2.80608	0.768165	121.81	4.01992e-21	1.02401e-19
ENSG00000108829	leucine rich repeat containing 59	55379	0.98355	6.80314	121.589	4.06593e-21	1.03516e-19
ENSG00000160867	fibroblast growth factor receptor 4	2264	-2.44873	4.7404	122.882	4.10029e-21	1.04334e-19
ENSG00000087903	regulatory factor X2	5990	-1.70496	4.0523	121.898	4.13537e-21	1.05169e-19
ENSG00000162298	synoviolin 1	84447	0.931626	6.09134	121.526	4.13815e-21	1.05182e-19
ENSG00000134684	tyrosyl-tRNA synthetase 1	8565	0.786415	6.19238	121.443	4.23535e-21	1.07595e-19
ENSG00000163159	vacuolar protein sorting 72 homolog	6944	1.10572	5.10833	121.44	4.23898e-21	1.07628e-19
ENSG00000266830	NA	NA	6.79824	-1.73584	122.19	4.41246e-21	1.11972e-19
ENSG00000121578	beta-1,4-galactosyltransferase 4	8702	1.05707	4.16509	121.289	4.42185e-21	1.12149e-19
ENSG00000268941	long intergenic non-protein coding RNA 1711	79160	4.07137	-2.45338	121.282	4.43134e-21	1.12329e-19
ENSG00000116649	spermidine synthase	6723	1.20167	5.18819	121.266	4.45039e-21	1.1275e-19
ENSG00000129521	egl-9 family hypoxia inducible factor 3	112399	2.90394	4.7247	122.637	4.46766e-21	1.13127e-19
ENSG00000101457	deoxynucleotidyltransferase terminal interacting protein 1	116092	1.69079	5.17556	121.712	4.49185e-21	1.13677e-19
ENSG00000236345	S-phase cancer associated transcript 8	112935969	3.90079	0.179387	121.68	4.5319e-21	1.14629e-19
ENSG00000183801	olfactomedin like 1	283298	-1.57597	3.52141	121.179	4.56004e-21	1.15278e-19
ENSG00000101294	histocompatibility minor 13	81502	0.806543	6.83445	121.136	4.61555e-21	1.16618e-19
ENSG00000175395	zinc finger protein 25	219749	-0.826107	3.16449	121.104	4.65651e-21	1.1759e-19
ENSG00000185739	sarcalumenin	6345	-1.88923	-0.0236501	121.082	4.6851e-21	1.18247e-19
ENSG00000137809	integrin subunit alpha 11	22801	3.11795	4.53183	122.503	4.68916e-21	1.18286e-19
ENSG00000128578	striatin interacting protein 2	57464	2.79069	2.50128	121.66	4.76254e-21	1.20072e-19
ENSG00000247077	PGAM family member 5, mitochondrial serine/threonine protein phosphatase	192111	1.15344	4.93679	120.932	4.88623e-21	1.23124e-19
ENSG00000066855	mitochondrial fission regulator 1	9650	1.41802	4.42941	120.867	4.97592e-21	1.25316e-19
ENSG00000231027	NA	NA	-2.17669	-1.86996	120.848	5.00337e-21	1.2594e-19
ENSG00000260310	NA	NA	-2.6616	-1.71081	120.836	5.01986e-21	1.26287e-19
ENSG00000120907	adrenoceptor alpha 1A	148	-3.47748	-0.00365309	121.339	5.06889e-21	1.27451e-19
ENSG00000143314	mitochondrial ribosomal protein L24	79590	1.18147	5.10233	120.778	5.10191e-21	1.28213e-19
ENSG00000108106	ubiquitin conjugating enzyme E2 S	27338	1.84174	3.30988	120.752	5.18427e-21	1.30212e-19
ENSG00000198087	CD2 associated protein	23607	1.01573	6.24693	120.64	5.30272e-21	1.33116e-19
ENSG00000232093	NA	NA	1.68092	-0.472932	120.54	5.45351e-21	1.36827e-19
ENSG00000165215	claudin 3	1365	2.11906	5.53187	121.507	5.51955e-21	1.3841e-19
ENSG00000233117	NA	NA	-2.22314	1.07604	120.493	5.52611e-21	1.385e-19
ENSG00000251144	NA	NA	4.67234	-3.41962	120.486	5.53711e-21	1.38701e-19
ENSG00000172818	ovo like transcriptional repressor 1	5017	2.46201	1.43076	120.464	5.57085e-21	1.39471e-19
ENSG00000100983	glutathione synthetase	2937	0.771967	4.95763	120.433	5.61968e-21	1.40618e-19
ENSG00000163431	leiomodin 1	25802	-1.81719	4.49114	121.119	5.63382e-21	1.40897e-19
ENSG00000163378	EGF domain specific O-linked N-acetylglucosamine transferase	285203	-0.910803	4.43704	120.403	5.66711e-21	1.41653e-19
ENSG00000204019	cancer/testis antigen 83	203413	6.97356	1.06857	121.804	5.70116e-21	1.42428e-19
ENSG00000197451	heterogeneous nuclear ribonucleoprotein A/B	3182	0.787858	6.29848	120.33	5.78483e-21	1.44441e-19
ENSG00000163412	eukaryotic translation initiation factor 4E family member 3	317649	-1.14551	4.73233	120.321	5.79981e-21	1.44738e-19
ENSG00000074527	netrin 4	59277	-1.60042	5.9884	120.878	5.84691e-21	1.45835e-19
ENSG00000267301	ribosomal protein L23a pseudogene 77	728538	3.80499	-2.775	120.259	5.9021e-21	1.47133e-19
ENSG00000119862	galectin like	29094	-1.71482	4.76535	120.872	5.91465e-21	1.47367e-19
ENSG00000205364	metallothionein 1M	4499	-3.01135	2.83119	121.385	5.93136e-21	1.47705e-19
ENSG00000205336	adhesion G protein-coupled receptor G1	9289	1.5796	6.65569	120.617	5.95477e-21	1.48209e-19
ENSG00000182173	tRNA splicing endonuclease subunit 54	283989	0.838478	4.44045	120.162	6.0649e-21	1.50869e-19
ENSG00000137745	matrix metallopeptidase 13	4322	6.66969	4.27126	121.918	6.0782e-21	1.5112e-19
ENSG00000163755	HPS3 biogenesis of lysosomal organelles complex 2 subunit 1	84343	0.942054	4.6761	120.142	6.09785e-21	1.51527e-19
ENSG00000180921	family with sequence similarity 83 member H	286077	1.31415	6.18568	120.087	6.19375e-21	1.53829e-19
ENSG00000102385	dystrophin related protein 2	1821	2.95948	-0.930889	119.99	6.36421e-21	1.57978e-19
ENSG00000007376	RNA pseudouridine synthase domain containing 1	113000	1.01755	3.75564	119.961	6.41591e-21	1.59177e-19
ENSG00000153820	SPHK1 interactor, AKAP domain containing	80309	-3.80743	-2.51991	120.056	6.59566e-21	1.63549e-19
ENSG00000268926	NA	NA	-2.81679	-3.38254	119.823	6.67132e-21	1.65338e-19
ENSG00000175841	NA	NA	4.07508	-1.56222	119.959	6.72387e-21	1.66552e-19
ENSG00000115756	hippocalcin like 1	3241	-0.998659	6.26553	119.784	6.74464e-21	1.66977e-19
ENSG00000215704	chymotrypsin like elastase 2B	51032	-2.26024	-1.96775	119.75	6.80924e-21	1.68487e-19
ENSG00000065911	methylenetetrahydrofolate dehydrogenase (NADP+ dependent) 2, methenyltetrahydrofolate cyclohydrolase	10797	1.53813	5.40531	119.989	6.83703e-21	1.69085e-19
ENSG00000171084	family with sequence similarity 86, member A pseudogene	100125556	1.40125	0.838284	119.727	6.85369e-21	1.69407e-19
ENSG00000144485	hes family bHLH transcription factor 6	55502	3.05439	3.5668	120.945	6.88233e-21	1.70025e-19
ENSG00000116120	phenylalanyl-tRNA synthetase subunit beta	10056	0.896051	4.68128	119.705	6.89528e-21	1.70255e-19
ENSG00000281097	long intergenic non-protein coding RNA 1395	101929557	5.0417	-2.45722	119.967	6.92545e-21	1.7091e-19
ENSG00000242598	NA	NA	-3.59662	-4.24939	119.584	7.13383e-21	1.75959e-19
ENSG00000168484	surfactant protein C	6440	-5.09845	12.8234	121.279	7.28533e-21	1.79601e-19
ENSG00000140945	cadherin 13	1012	-1.83221	3.87244	120.028	7.29576e-21	1.79683e-19
ENSG00000144677	CTD small phosphatase like	10217	-1.02431	5.61931	119.504	7.29638e-21	1.79683e-19
ENSG00000186417	gliomedin	342035	-2.34672	3.55639	120.498	7.30621e-21	1.79831e-19
ENSG00000279312	NA	NA	-2.25637	0.596758	119.451	7.40751e-21	1.82228e-19
ENSG00000155016	cytochrome P450 family 2 subfamily U member 1	113612	-1.09975	3.10331	119.448	7.41281e-21	1.82262e-19
ENSG00000145284	stearoyl-CoA desaturase 5	79966	-1.89804	4.26158	120.165	7.44507e-21	1.82959e-19
ENSG00000207808	microRNA 27a	407018	-2.66841	-3.12145	119.391	7.53221e-21	1.8492e-19
ENSG00000125508	src-related kinase lacking C-terminal regulatory tyrosine and N-terminal myristylation sites	6725	2.78933	0.0808395	119.391	7.53278e-21	1.8492e-19
ENSG00000146757	zinc finger protein 92	168374	1.14271	2.82653	119.377	7.56233e-21	1.85547e-19
ENSG00000166920	chromosome 15 open reading frame 48	84419	3.03999	4.7449	120.756	7.58692e-21	1.86053e-19
ENSG00000154473	BUB3 mitotic checkpoint protein	9184	0.722044	5.57011	119.318	7.68944e-21	1.88468e-19
ENSG00000124143	Rho GTPase activating protein 40	343578	3.47462	1.98329	120.129	7.7803e-21	1.90595e-19
ENSG00000215771	leucine rich repeat containing 37 member A14, pseudogene	106479025	-2.33177	-3.45257	119.274	7.78467e-21	1.90602e-19
ENSG00000279355	NA	NA	-1.9111	-1.52742	119.236	7.87012e-21	1.92593e-19
ENSG00000071794	helicase like transcription factor	6596	1.07402	4.7864	119.152	8.05815e-21	1.97091e-19
ENSG00000260037	NA	NA	-1.58752	-2.36131	119.141	8.0829e-21	1.97593e-19
ENSG00000146966	DENN domain containing 2A	27147	-1.65033	3.51737	119.231	8.08748e-21	1.97601e-19
ENSG00000186222	biogenesis of lysosomal organelles complex 1 subunit 4	55330	0.944039	3.31861	119.105	8.16551e-21	1.99403e-19
ENSG00000149257	serpin family H member 1	871	1.16895	7.23771	119.07	8.24702e-21	2.01289e-19
ENSG00000227537	NA	NA	-2.87474	-4.80604	119.041	8.31439e-21	2.02827e-19
ENSG00000233589	NA	NA	3.54954	-4.11529	118.995	8.42359e-21	2.0533e-19
ENSG00000185332	TMEM105 long non-coding RNA	284186	2.21963	0.726098	118.994	8.4258e-21	2.0533e-19
ENSG00000132749	testis expressed metallothionein like protein	9633	2.89865	1.35974	119.203	8.45357e-21	2.05899e-19
ENSG00000058804	NDC1 transmembrane nucleoporin	55706	0.988164	4.21158	118.854	8.76405e-21	2.1335e-19
ENSG00000140263	sorbitol dehydrogenase	6652	1.34068	3.56813	118.814	8.86331e-21	2.1558e-19
ENSG00000148335	N-terminal Xaa-Pro-Lys N-methyltransferase 1	28989	0.98095	3.42593	118.814	8.8649e-21	2.1558e-19
ENSG00000182379	neurexophilin 4	11247	4.76078	1.77702	120.008	8.97128e-21	2.18053e-19
ENSG00000100726	telomere maintenance 2	9894	0.896468	4.47526	118.755	9.01211e-21	2.18932e-19
ENSG00000272784	NA	NA	-2.19907	-2.58321	118.682	9.19967e-21	2.23372e-19
ENSG00000042980	ADAM metallopeptidase domain 28	10863	2.30889	4.08479	119.516	9.35541e-21	2.27035e-19
ENSG00000198915	RasGEF domain family member 1A	221002	2.17674	2.6864	118.713	9.4536e-21	2.29299e-19
ENSG00000204020	lipase family member N	643418	-2.83557	-1.81931	118.564	9.51206e-21	2.30597e-19
ENSG00000129317	pseudouridine synthase 7 like	83448	0.857354	3.73273	118.548	9.55496e-21	2.31517e-19
ENSG00000136122	BORA aurora kinase A activator	79866	1.21886	1.57999	118.5	9.68482e-21	2.34542e-19
ENSG00000182950	outer dense fiber of sperm tails 3 like 1	161753	-2.21721	-0.0553101	118.477	9.74794e-21	2.35948e-19
ENSG00000185504	FA core complex associated protein 100	80233	0.854261	4.81507	118.456	9.80766e-21	2.3727e-19
ENSG00000178828	ring finger protein 186	54546	5.82351	-0.51295	119.416	9.86272e-21	2.38478e-19
ENSG00000196305	isoleucyl-tRNA synthetase 1	3376	0.838394	6.12653	118.426	9.89037e-21	2.39023e-19
ENSG00000251325	NA	NA	-3.54957	-4.37655	118.392	9.98642e-21	2.4122e-19
ENSG00000165689	endosome associated trafficking regulator 1	10807	0.879738	4.30272	118.369	1.00505e-20	2.42643e-19
ENSG00000077616	N-acetylated alpha-linked acidic dipeptidase 2	10003	-1.3173	0.217437	118.35	1.01043e-20	2.43814e-19
ENSG00000268038	long intergenic non-protein coding RNA 1785	374890	-3.95071	-2.76688	118.422	1.04927e-20	2.53056e-19
ENSG00000243514	NA	NA	4.33494	-3.33906	118.172	1.06274e-20	2.56171e-19
ENSG00000182054	isocitrate dehydrogenase (NADP(+)) 2	3418	1.21497	6.29749	118.165	1.06481e-20	2.56537e-19
ENSG00000201464	NA	NA	4.79343	-3.9846	118.148	1.06988e-20	2.57626e-19
ENSG00000112149	CD83 molecule	9308	-1.62375	5.06426	118.7	1.07506e-20	2.5874e-19
ENSG00000164236	ankyrin repeat domain 33B	651746	-1.91867	2.40575	118.116	1.07966e-20	2.59714e-19
ENSG00000175147	TMEM51 antisense RNA 1	200197	1.9424	0.47669	118.109	1.0818e-20	2.60095e-19
ENSG00000253959	NA	NA	-3.09987	-1.55795	118.106	1.08286e-20	2.60215e-19
ENSG00000230882	NA	NA	3.75861	1.33554	118.86	1.08663e-20	2.60987e-19
ENSG00000152527	pleckstrin homology, MyTH4 and FERM domain containing H2	130271	-1.6448	4.35164	118.421	1.10368e-20	2.64946e-19
ENSG00000177494	zinc finger BED-type containing 2	79413	-2.288	2.97795	118.704	1.10468e-20	2.65049e-19
ENSG00000073536	notchless homolog 1	54475	1.08465	3.49601	118.029	1.10647e-20	2.65342e-19
ENSG00000133216	EPH receptor B2	2048	2.31965	4.22898	118.963	1.10809e-20	2.65594e-19
ENSG00000235939	NA	NA	5.18932	-2.72045	118.212	1.11505e-20	2.67126e-19
ENSG00000166557	transmembrane p24 trafficking protein 3	23423	1.21153	6.21141	117.998	1.11627e-20	2.6728e-19
ENSG00000102265	TIMP metallopeptidase inhibitor 1	7076	1.74665	8.04633	118.648	1.12516e-20	2.69272e-19
ENSG00000142552	reticulocalbin 3	57333	1.97806	4.53361	118.605	1.14924e-20	2.74892e-19
ENSG00000196247	zinc finger protein 107	51427	1.34769	3.01745	117.877	1.15534e-20	2.7621e-19
ENSG00000228265	NA	NA	1.31506	0.292979	117.811	1.17705e-20	2.81258e-19
ENSG00000197157	staphylococcal nuclease and tudor domain containing 1	27044	0.693672	7.32879	117.781	1.18712e-20	2.83519e-19
ENSG00000138772	annexin A3	306	-1.9503	6.22748	118.783	1.19308e-20	2.84794e-19
ENSG00000260871	NA	NA	-1.90015	-2.81598	117.752	1.19678e-20	2.85533e-19
ENSG00000279878	NA	NA	4.04008	-1.66549	117.867	1.20529e-20	2.87417e-19
ENSG00000246465	NA	NA	3.26611	-1.28014	117.698	1.21538e-20	2.89674e-19
ENSG00000197362	zinc finger protein 786	136051	0.929223	2.31174	117.607	1.24705e-20	2.9707e-19
ENSG00000164509	interleukin 31 receptor A	133396	4.16047	0.744673	118.337	1.25278e-20	2.98282e-19
ENSG00000183258	DEAD-box helicase 41	51428	0.713883	5.35602	117.587	1.25437e-20	2.9851e-19
ENSG00000253417	long intergenic non-protein coding RNA 2159	285629	4.10189	-0.35306	118.04	1.25957e-20	2.99593e-19
ENSG00000101441	cystatin S	1472	5.15524	-2.40425	117.8	1.30323e-20	3.09821e-19
ENSG00000176383	UDP-GlcNAc:betaGal beta-1,3-N-acetylglucosaminyltransferase 4	79369	2.35662	0.443133	117.432	1.31078e-20	3.11457e-19
ENSG00000154258	ATP binding cassette subfamily A member 9	10350	-1.8351	2.0085	117.424	1.31348e-20	3.1194e-19
ENSG00000137274	biphenyl hydrolase like	670	1.36944	3.42251	117.39	1.32626e-20	3.14815e-19
ENSG00000108651	UTP6 small subunit processome component	55813	0.746929	4.82262	117.369	1.3343e-20	3.16563e-19
ENSG00000119547	one cut homeobox 2	9480	4.89227	0.925298	118.348	1.35768e-20	3.21946e-19
ENSG00000186074	CD300 molecule like family member f	146722	-1.80545	3.54063	117.665	1.36447e-20	3.23391e-19
ENSG00000249628	long intergenic non-protein coding RNA 942	100292680	6.18472	1.47923	118.613	1.38032e-20	3.26983e-19
ENSG00000169181	GSG1 like	146395	-2.92748	-2.58129	117.218	1.39254e-20	3.29708e-19
ENSG00000205334	long intergenic non-protein coding RNA 1460	100129995	4.23666	-0.5652	117.691	1.39388e-20	3.2986e-19
ENSG00000101158	negative elongation factor complex member C/D	51497	0.866667	5.61188	117.207	1.39711e-20	3.30456e-19
ENSG00000124615	molybdenum cofactor synthesis 1	4337	-1.34618	3.75059	117.204	1.3983e-20	3.3057e-19
ENSG00000204420	megakaryocyte and platelet inhibitory receptor G6b	80739	-2.10902	-0.596674	117.198	1.40068e-20	3.30965e-19
ENSG00000224817	NA	NA	5.89978	-2.5265	117.635	1.41666e-20	3.3457e-19
ENSG00000244005	NFS1 cysteine desulfurase	9054	0.748403	3.79068	117.116	1.43353e-20	3.38385e-19
[truncated: 26,395 more rows]

## Sheet: LUAD S3_FDR<0.05_above10counts
GeneID	description	entrez	logFC	logCPM	F	PValue	FDR
[truncated: 25,434 more rows]

[truncated: 1 more sheets: LUAD S4_FDR<0.05_above10counts]
