# Supplementary material for: Lung Adenocarcinoma Transcriptomic Analysis Predicts Adenylate Kinase Signatures Contributing to Tumor Progression and Negative Patient Prognosis
Source: Metabolites. 2021 Dec 9;11(12):859. doi: 10.3390/metabo11120859 (PMC8705281; doi:10.3390/metabo11120859)
Supplement: Supplementary file 1 [file metabolites-11-00859-s001.zip › Supplementary Table 2.xlsx]

## Sheet: Sheet1
HIF-1 Pathway Component	Stage 1	Stage 2	Stage 3	Stage 4	Consistent with Increased HIF-1 Signaling?
SLC2A1 (↑)	3.12021	3.55161	3.6663	3.47326	Yes, Chen 2001; Hayashi 2004
NOX (↓)	-1.39999	-1.37426	-1.3028	-1.2905	No (Intermittent Hypox), Nanduri 2015; Yuan 2011
LDHA (↑)	1.13894	1.37967	1.43915	1.68865	Yes, Cui 2017; Semenza 1996
PDK1 (↑)	1.64864	1.72902	1.71931	1.84057	Yes, Kim 2006
TIMP-1 (↑)	1.37343	1.74665	1.49485	2.00412	Yes; Norman 2000
EPO (↑)	1.48044	0.998408	1.21873	NS	Yes; Volker 2013; Grimm 2002
TF (↓)	5.12304	4.65637	5.56773	2.48541	Yes; Schneider 2003; Peter 2002
TRFC (↓)	-1.2332	-1.09519	-0.816168	-0.97272	Yes; Schneider 2003; Peter 2003
EGF (↑)	2.20881	2.32816	2.4633	2.08079	Yes, Bryan 2005; Yes, Phillips 2008
ANGPT1 (↓)	-2.24246	-2.33683	-2.42573	-2.43786	Yes, Simon 2008; Takeda 2004
Tie-2 (↓)	-3.27017	-3.19521	-2.88275	-3.03386	Yes, Simon 2008; Takeda 2005
EDN1 (↓)	-2.17697	-1.99742	-1.6262	-1.77007	Yes, Yamashita 2001; Stow 2011
HMOX1 (↓)	-1.83223	-1.6256	-1.58014	-1.56982	Yes, Hoang 2021; Lee 1997
GAPDH (↑)	1.45629	1.78388	1.80618	2.13694	Yes, Higashimura 2011; Lu 2002
ALDOA (↑)	1.0229	1.26542	1.21922	1.42769	Yes, Jiang 2018; Semenza 1996
ENO1 (↑)	1.05034	1.26732	1.23559	1.30448	Yes, Semenza 1996
PGK1 (↑)	0.670716	0.792547	0.774741	1.22272	Yes, Fu 2018; Javan 2017
