# Supplementary material for: Lung Adenocarcinoma Transcriptomic Analysis Predicts Adenylate Kinase Signatures Contributing to Tumor Progression and Negative Patient Prognosis
Source: Metabolites. 2021 Dec 9;11(12):859. doi: 10.3390/metabo11120859 (PMC8705281; doi:10.3390/metabo11120859)
Supplement: Supplementary file 1 [file metabolites-11-00859-s001.zip › Supplementary Table 3.xlsx]

## Sheet: Sheet1
	AK4-Stage1	AK4-Stage2	AK4-Stage3	AK4-Stage4
ALDOA	–	–	0.48089	0.405786
ANGPT1	-0.311783	–	–	–
ENO1	–	–	0.385574	0.35804
GAPDH	0.397153	–	0.446641	0.370369
LDHA	0.457647	0.306045	0.509461	–
PDK1	0.38283	–	0.344376	0.360036
SLC2A1	0.531206	0.383178	0.487693	–
TRFC	0.31621	–	–	–
Values represent Pearson's correlation coefficient against AK4 in specific LUAD tumor stage transcriptomes
